# Supplementary material for: 2-[(Cyclo­penta-1,3-dien-2-yl)diphenyl­meth­yl]-1-methyl-1H-imidazole
Source: Acta Crystallogr Sect E Struct Rep Online. 2010 Jan 9;66(Pt 2):o285–6. doi: 10.1107/S1600536809055561 (PMC2979705; doi:10.1107/S1600536809055561)
Supplement: Supplementary file 1 [file e-66-0o285-sup1.cif]

##############################################################################
###                                                                        ###
###        Electronic paper (Acta Crystallographica Section E)             ###
###                                                                        ###
##############################################################################
#                                                                            #
# This CIF contains the data in a paper accepted for publication in Acta     #
# Crystallographica Section E. It conforms to the requirements of Notes      #
# for Authors for Section E, and has been peer reviewed under the auspices   #
# of the IUCr Commission on Journals.                                        #
#                                                                            #
# Full details of the Crystallographic Information File format               #
# are given in the paper "The Crystallographic Information File (CIF):       #
# a New Standard Archive File for Crystallography" by S. R. Hall, F. H.      #
# Allen and I. D. Brown [Acta Cryst. (1991), A47, 655-685].                  #
#                                                                            #
# The current version of the core CIF dictionary is obtainable from          #
# ftp://ftp.iucr.org/pub/cif_core.dic. The current version number is 2.4.    #
#                                                                            #
# Software is freely available for graphical display of the structure(s) in  #
# this CIF.  For information consult the CIF home page http://www.iucr.org/  #
# cif/home.html                                                              #
#                                                                            #
# This file may be used for bona fide research purposes within the           #
# scientific community so long as proper attribution is given to the journal # 
# article from which it was obtained.                                        #
#                                                                            #
##############################################################################
                                             
data_I
_audit_creation_method     SHELXL-97
_chemical_name_systematic
;
2-[(Cyclopenta-1,3-dien-2-yl)diphenylmethyl]-1-methyl-1<i>H</i>-imidazole
;
_chemical_name_common     ?
_chemical_formula_moiety     'C22 H20 N2'
_chemical_formula_sum     'C22 H20 N2'
_chemical_formula_iupac     'C22 H20 N2'
_chemical_formula_weight     312.40
_chemical_melting_point     ?
_symmetry_cell_setting     orthorhombic
_symmetry_space_group_name_H-M     'P 21 21 21'
_symmetry_space_group_name_Hall     'P 2ac 2ab'
loop_
    _symmetry_equiv_pos_as_xyz
    'x, y, z'
    '-x+1/2, -y, z+1/2'
    '-x, y+1/2, -z+1/2'
    'x+1/2, -y+1/2, -z'
_cell_length_a     10.563(5)
_cell_length_b     10.603(5)
_cell_length_c     15.185(7)
_cell_angle_alpha     90.00
_cell_angle_beta     90.00
_cell_angle_gamma     90.00
_cell_volume     1700.6(14)
_cell_formula_units_Z     4
_cell_measurement_reflns_used     5639
_cell_measurement_theta_min     2.343
_cell_measurement_theta_max     27.988
_cell_measurement_temperature     295(2)
_exptl_crystal_description     prism
_exptl_crystal_colour     colorless
_exptl_crystal_size_max     0.20
_exptl_crystal_size_mid     0.05
_exptl_crystal_size_min     0.05
_exptl_crystal_density_diffrn     1.220
_exptl_crystal_density_meas     ?
_exptl_crystal_density_method     'not measured'
_exptl_crystal_F_000     664
_exptl_absorpt_coefficient_mu     0.072
_exptl_absorpt_correction_type     multi-scan
_exptl_absorpt_process_details     '(SADABS; Sheldrick, 1996)'
_exptl_absorpt_correction_T_min     0.9858
_exptl_absorpt_correction_T_max     0.9964
_exptl_special_details
;
;
_diffrn_ambient_temperature     295(2)
_diffrn_radiation_type     MoK\a
_diffrn_radiation_wavelength     0.71073
_diffrn_radiation_source     'fine-focus sealed tube'
_diffrn_radiation_monochromator     graphite
_diffrn_measurement_device_type     'Bruker SMART APEXII'
_diffrn_measurement_method     'phi and omega scans'
_diffrn_detector_area_resol_mean     8.333
_diffrn_reflns_number     8785
_diffrn_reflns_av_R_equivalents     0.0329
_diffrn_reflns_av_sigmaI/netI     0.0271
_diffrn_reflns_theta_min     2.34
_diffrn_reflns_theta_max     26.00
_diffrn_reflns_theta_full     26.00
_diffrn_measured_fraction_theta_max     0.999
_diffrn_measured_fraction_theta_full     0.999
_diffrn_reflns_limit_h_min     -12
_diffrn_reflns_limit_h_max     13
_diffrn_reflns_limit_k_min     -13
_diffrn_reflns_limit_k_max     13
_diffrn_reflns_limit_l_min     -10
_diffrn_reflns_limit_l_max     18
_diffrn_standards_number     0
_diffrn_standards_interval_count     .
_diffrn_standards_interval_time     .
_diffrn_standards_decay_%     ?
_refine_special_details
;
Refinement of <i>F</i>^2^ against ALL reflections. The weighted <i>R</i>-factor
<i>wR</i> and goodness of fit <i>S</i> are based on <i>F</i>^2^, conventional
<i>R</i>-factors <i>R</i> are based on <i>F</i>, with <i>F</i> set to zero for
negative <i>F</i>^2^. The threshold expression of <i>F</i>^2^ >
\s(<i>F</i>^2^) is used only for calculating <i>R</i>-factors(gt) <i>etc</i>.
and is not relevant to the choice of reflections for refinement.
<i>R</i>-factors based on <i>F</i>^2^ are statistically about twice as large
as those based on <i>F</i>, and <i>R</i>- factors based on ALL data will be
even larger.
;
_reflns_number_total     1922
_reflns_number_gt     1543
_reflns_threshold_expression     I>2sigma(I)
_refine_ls_structure_factor_coef     Fsqd
_refine_ls_matrix_type     full
_refine_ls_R_factor_all     0.0523
_refine_ls_R_factor_gt     0.0398
_refine_ls_wR_factor_gt     0.1111
_refine_ls_wR_factor_ref     0.1195
_refine_ls_goodness_of_fit_ref     1.035
_refine_ls_restrained_S_all     1.044
_refine_ls_number_reflns     1922
_refine_ls_number_parameters     218
_refine_ls_number_restraints     5
_refine_ls_hydrogen_treatment     constr
_refine_ls_weighting_scheme     calc
_refine_ls_weighting_details
         'calc w=1/[\s^2^(Fo^2^)+(0.0736P)^2^+0.1100P] where P=(Fo^2^+2Fc^2^)/3'
_atom_sites_solution_hydrogens     geom
_atom_sites_solution_primary     direct
_atom_sites_solution_secondary     difmap
_refine_ls_shift/su_max     0.000
_refine_ls_shift/su_mean     0.000
_refine_diff_density_max     0.265
_refine_diff_density_min     -0.109
_refine_ls_extinction_method     none
_refine_ls_extinction_coef     ?
_refine_ls_abs_structure_details     ?
loop_
    _atom_type_symbol
    _atom_type_description
    _atom_type_scat_dispersion_real
    _atom_type_scat_dispersion_imag
    _atom_type_scat_source
    'C' 'C' 0.0033 0.0016
                         'International Tables Vol C Tables 4.2.6.8 and 6.1.1.4'
    'H' 'H' 0.0000 0.0000
                         'International Tables Vol C Tables 4.2.6.8 and 6.1.1.4'
    'N' 'N' 0.0061 0.0033
                         'International Tables Vol C Tables 4.2.6.8 and 6.1.1.4'
_computing_data_collection     'APEX2 (Bruker, 2007)'
_computing_cell_refinement     'SAINT (Bruker, 2007)'
_computing_data_reduction     'SAINT (Bruker, 2007)'
_computing_structure_solution     'SHELXS97 (Sheldrick, 2008)'
_computing_structure_refinement     'SHELXL97 (Sheldrick, 2008)'
_computing_molecular_graphics
;
<i>SHELXTL97</i> (Sheldrick, 2008) and <i>OLEX2</i>
(Dolomanov <i>et al.</i>, 2009)
;
_computing_publication_material
;
SHELXTL (Sheldrick, 2008) and <i>OLEX2</i> (Dolomanov <i>et al.</i>,
2009)
;
loop_
    _atom_site_type_symbol
    _atom_site_label
    _atom_site_fract_x
    _atom_site_fract_y
    _atom_site_fract_z
    _atom_site_U_iso_or_equiv
    _atom_site_adp_type
    _atom_site_calc_flag
    _atom_site_refinement_flags
    _atom_site_occupancy
    _atom_site_disorder_assembly
    _atom_site_disorder_group
    N N1 0.1464(2) 0.6352(2) 0.49551(13) 0.0578(6) Uani d . 1 . .
    N N2 0.2989(2) 0.73895(18) 0.56444(14) 0.0588(6) Uani d . 1 . .
    C C1 0.2381(2) 0.6304(2) 0.55926(15) 0.0460(5) Uani d . 1 . .
    C C2 0.1512(3) 0.7552(3) 0.4606(2) 0.0725(8) Uani d . 1 . .
    H H2 0.0996 0.7876 0.4164 0.087 Uiso calc R 1 . .
    C C3 0.2442(3) 0.8160(3) 0.5025(2) 0.0756(9) Uani d . 1 . .
    H H3 0.2685 0.8987 0.4914 0.091 Uiso calc R 1 . .
    C C4 0.0623(3) 0.5371(3) 0.4627(2) 0.0785(9) Uani d . 1 . .
    H H4C 0.0274 0.4912 0.5115 0.118 Uiso calc R 1 . .
    H H4A 0.1091 0.4805 0.4256 0.118 Uiso calc R 1 . .
    H H4B -0.0050 0.5749 0.4294 0.118 Uiso calc R 1 . .
    C C5 0.2651(2) 0.5151(2) 0.61653(14) 0.0412(5) Uani d . 1 . .
    C C11 0.3890(2) 0.5365(2) 0.66661(15) 0.0457(5) Uani d . 1 . .
    C C12 0.4947(2) 0.4661(3) 0.66347(17) 0.0561(6) Uani d U 1 . .
    H H12 0.5063 0.3969 0.6267 0.067 Uiso calc R 1 . .
    C C13 0.5894(3) 0.5134(3) 0.7259(2) 0.0778(8) Uani d U 1 . .
    H H13A 0.6656 0.5395 0.6954 0.093 Uiso calc R 1 . .
    H H13B 0.6113 0.4489 0.7686 0.093 Uiso calc R 1 . .
    C C14 0.5283(3) 0.6217(3) 0.76939(19) 0.0790(8) Uani d U 1 . .
    H H14 0.5641 0.6719 0.8130 0.095 Uiso calc R 1 . .
    C C15 0.4055(3) 0.6363(2) 0.73309(18) 0.0616(6) Uani d U 1 . .
    H H15 0.3464 0.6974 0.7484 0.074 Uiso calc R 1 . .
    C C21 0.1592(2) 0.4951(2) 0.68599(14) 0.0443(5) Uani d . 1 . .
    C C22 0.0450(2) 0.5593(3) 0.68353(18) 0.0580(7) Uani d . 1 . .
    H H22 0.0312 0.6208 0.6409 0.070 Uiso calc R 1 . .
    C C23 -0.0488(3) 0.5321(3) 0.7443(2) 0.0754(9) Uani d . 1 . .
    H H23 -0.1253 0.5754 0.7420 0.090 Uiso calc R 1 . .
    C C24 -0.0307(3) 0.4438(3) 0.8067(2) 0.0807(10) Uani d . 1 . .
    H H24 -0.0959 0.4237 0.8453 0.097 Uiso calc R 1 . .
    C C25 0.0844(3) 0.3828(3) 0.81354(18) 0.0688(8) Uani d . 1 . .
    H H25 0.0980 0.3246 0.8584 0.083 Uiso calc R 1 . .
    C C26 0.1786(3) 0.4083(2) 0.75399(16) 0.0562(6) Uani d . 1 . .
    H H26 0.2562 0.3675 0.7589 0.067 Uiso calc R 1 . .
    C C31 0.2772(2) 0.3977(2) 0.55630(14) 0.0430(5) Uani d . 1 . .
    C C32 0.3568(2) 0.4048(2) 0.48296(16) 0.0537(6) Uani d . 1 . .
    H H32 0.4036 0.4777 0.4728 0.064 Uiso calc R 1 . .
    C C33 0.3665(3) 0.3046(3) 0.42553(18) 0.0650(7) Uani d . 1 . .
    H H33 0.4188 0.3112 0.3765 0.078 Uiso calc R 1 . .
    C C34 0.3004(3) 0.1959(3) 0.4395(2) 0.0713(8) Uani d . 1 . .
    H H34 0.3082 0.1288 0.4004 0.086 Uiso calc R 1 . .
    C C35 0.2234(3) 0.1862(3) 0.5106(2) 0.0707(8) Uani d . 1 . .
    H H35 0.1785 0.1120 0.5204 0.085 Uiso calc R 1 . .
    C C36 0.2110(2) 0.2860(2) 0.56874(17) 0.0536(6) Uani d . 1 . .
    H H36 0.1575 0.2780 0.6170 0.064 Uiso calc R 1 . .
loop_
    _atom_site_aniso_label
    _atom_site_aniso_U_11
    _atom_site_aniso_U_22
    _atom_site_aniso_U_33
    _atom_site_aniso_U_12
    _atom_site_aniso_U_13
    _atom_site_aniso_U_23
    N1 0.0615(14) 0.0586(12) 0.0533(11) 0.0116(11) -0.0076(11) 0.0052(11)
    N2 0.0645(14) 0.0426(10) 0.0692(13) -0.0012(10) 0.0033(12) 0.0092(10)
    C1 0.0457(13) 0.0445(12) 0.0479(11) 0.0063(11) 0.0039(10) 0.0027(10)
    C2 0.085(2) 0.0667(17) 0.0661(16) 0.0255(17) -0.0024(17) 0.0166(16)
    C3 0.090(2) 0.0497(14) 0.087(2) 0.0101(16) 0.0023(19) 0.0205(15)
    C4 0.073(2) 0.082(2) 0.0800(19) 0.0081(17) -0.0301(17) -0.0082(18)
    C5 0.0389(11) 0.0402(11) 0.0445(11) 0.0008(10) 0.0002(9) 0.0015(9)
    C11 0.0440(12) 0.0439(12) 0.0491(12) -0.0060(10) 0.0033(10) 0.0054(11)
    C12 0.0452(13) 0.0594(14) 0.0638(14) 0.0000(12) -0.0020(11) -0.0009(12)
    C13 0.0457(13) 0.103(2) 0.0843(19) -0.0100(13) -0.0138(13) 0.0156(17)
    C14 0.0928(19) 0.0814(18) 0.0630(16) -0.0413(15) -0.0177(15) 0.0016(14)
    C15 0.0736(15) 0.0530(13) 0.0584(14) -0.0067(13) 0.0016(13) -0.0091(14)
    C21 0.0438(12) 0.0425(11) 0.0467(11) -0.0046(10) 0.0029(10) -0.0078(11)
    C22 0.0454(13) 0.0666(16) 0.0621(15) 0.0010(12) 0.0014(12) -0.0066(15)
    C23 0.0467(14) 0.095(2) 0.085(2) -0.0048(15) 0.0135(15) -0.017(2)
    C24 0.073(2) 0.092(2) 0.077(2) -0.0333(19) 0.0245(18) -0.0198(19)
    C25 0.083(2) 0.0648(17) 0.0583(15) -0.0207(16) 0.0146(15) 0.0004(14)
    C26 0.0612(15) 0.0536(13) 0.0539(13) -0.0056(12) 0.0048(12) -0.0029(12)
    C31 0.0394(11) 0.0423(11) 0.0474(11) 0.0039(10) -0.0033(10) -0.0012(9)
    C32 0.0508(14) 0.0553(13) 0.0552(13) 0.0013(12) 0.0043(12) -0.0002(12)
    C33 0.0619(16) 0.0782(18) 0.0550(14) 0.0102(15) 0.0035(13) -0.0121(15)
    C34 0.0768(19) 0.0639(17) 0.0734(18) 0.0084(16) -0.0021(16) -0.0177(16)
    C35 0.081(2) 0.0531(14) 0.0779(18) -0.0053(15) -0.0032(18) -0.0113(14)
    C36 0.0538(14) 0.0488(13) 0.0583(14) -0.0027(11) 0.0019(13) -0.0059(11)
_geom_special_details
;
All e.s.d.'s (except the e.s.d. in the dihedral angle between two l.s. planes)
are estimated using the full covariance matrix. The cell e.s.d.'s are taken
into account individually in the estimation of e.s.d.'s in distances, angles
and torsion angles; correlations between e.s.d.'s in cell parameters are only
used when they are defined by crystal symmetry. An approximate (isotropic)
treatment of cell e.s.d.'s is used for estimating e.s.d.'s involving l.s.
planes.
;
loop_
    _geom_bond_atom_site_label_1
    _geom_bond_atom_site_label_2
    _geom_bond_site_symmetry_2
    _geom_bond_distance
    _geom_bond_publ_flag
    N1 C1 . 1.370(3) n
    N1 C2 . 1.380(3) n
    N1 C4 . 1.456(4) n
    N2 C1 . 1.321(3) n
    N2 C3 . 1.373(3) n
    C1 C5 . 1.527(3) n
    C2 C3 . 1.336(4) n
    C2 H2 . 0.9300 n
    C3 H3 . 0.9300 n
    C4 H4C . 0.9600 n
    C4 H4A . 0.9600 n
    C4 H4B . 0.9600 n
    C5 C11 . 1.530(3) n
    C5 C31 . 1.550(3) n
    C5 C21 . 1.552(3) n
    C11 C12 . 1.344(3) n
    C11 C15 . 1.473(3) n
    C12 C13 . 1.466(4) n
    C12 H12 . 0.9300 n
    C13 C14 . 1.474(5) n
    C13 H13A . 0.9700 n
    C13 H13B . 0.9700 n
    C14 C15 . 1.417(4) n
    C14 H14 . 0.9300 n
    C15 H15 . 0.9300 n
    C21 C22 . 1.386(3) n
    C21 C26 . 1.398(3) n
    C22 C23 . 1.384(4) n
    C22 H22 . 0.9300 n
    C23 C24 . 1.346(5) n
    C23 H23 . 0.9300 n
    C24 C25 . 1.381(5) n
    C24 H24 . 0.9300 n
    C25 C26 . 1.372(4) n
    C25 H25 . 0.9300 n
    C26 H26 . 0.9300 n
    C31 C36 . 1.388(3) n
    C31 C32 . 1.398(3) n
    C32 C33 . 1.378(3) n
    C32 H32 . 0.9300 n
    C33 C34 . 1.364(4) n
    C33 H33 . 0.9300 n
    C34 C35 . 1.357(4) n
    C34 H34 . 0.9300 n
    C35 C36 . 1.384(4) n
    C35 H35 . 0.9300 n
    C36 H36 . 0.9300 n
loop_
    _geom_angle_atom_site_label_1
    _geom_angle_atom_site_label_2
    _geom_angle_atom_site_label_3
    _geom_angle_site_symmetry_1
    _geom_angle_site_symmetry_3
    _geom_angle
    _geom_angle_publ_flag
    C1 N1 C2 . . 106.3(2) n
    C1 N1 C4 . . 130.2(2) n
    C2 N1 C4 . . 123.4(2) n
    C1 N2 C3 . . 105.8(2) n
    N2 C1 N1 . . 110.7(2) n
    N2 C1 C5 . . 124.9(2) n
    N1 C1 C5 . . 124.4(2) n
    C3 C2 N1 . . 106.8(3) n
    C3 C2 H2 . . 126.6 n
    N1 C2 H2 . . 126.6 n
    C2 C3 N2 . . 110.5(3) n
    C2 C3 H3 . . 124.8 n
    N2 C3 H3 . . 124.8 n
    N1 C4 H4C . . 109.5 n
    N1 C4 H4A . . 109.5 n
    H4C C4 H4A . . 109.5 n
    N1 C4 H4B . . 109.5 n
    H4C C4 H4B . . 109.5 n
    H4A C4 H4B . . 109.5 n
    C1 C5 C11 . . 108.92(18) n
    C1 C5 C31 . . 108.80(16) n
    C11 C5 C31 . . 110.03(17) n
    C1 C5 C21 . . 111.18(18) n
    C11 C5 C21 . . 107.37(17) n
    C31 C5 C21 . . 110.53(17) n
    C12 C11 C15 . . 108.9(2) n
    C12 C11 C5 . . 127.6(2) n
    C15 C11 C5 . . 123.3(2) n
    C11 C12 C13 . . 110.7(3) n
    C11 C12 H12 . . 124.6 n
    C13 C12 H12 . . 124.6 n
    C12 C13 C14 . . 104.9(2) n
    C12 C13 H13A . . 110.8 n
    C14 C13 H13A . . 110.8 n
    C12 C13 H13B . . 110.8 n
    C14 C13 H13B . . 110.8 n
    H13A C13 H13B . . 108.8 n
    C15 C14 C13 . . 108.1(2) n
    C15 C14 H14 . . 125.9 n
    C13 C14 H14 . . 125.9 n
    C14 C15 C11 . . 107.3(3) n
    C14 C15 H15 . . 126.4 n
    C11 C15 H15 . . 126.4 n
    C22 C21 C26 . . 118.1(2) n
    C22 C21 C5 . . 122.9(2) n
    C26 C21 C5 . . 119.1(2) n
    C23 C22 C21 . . 120.2(3) n
    C23 C22 H22 . . 119.9 n
    C21 C22 H22 . . 119.9 n
    C24 C23 C22 . . 120.8(3) n
    C24 C23 H23 . . 119.6 n
    C22 C23 H23 . . 119.6 n
    C23 C24 C25 . . 120.3(3) n
    C23 C24 H24 . . 119.8 n
    C25 C24 H24 . . 119.8 n
    C26 C25 C24 . . 119.8(3) n
    C26 C25 H25 . . 120.1 n
    C24 C25 H25 . . 120.1 n
    C25 C26 C21 . . 120.7(3) n
    C25 C26 H26 . . 119.7 n
    C21 C26 H26 . . 119.7 n
    C36 C31 C32 . . 117.2(2) n
    C36 C31 C5 . . 124.3(2) n
    C32 C31 C5 . . 118.42(19) n
    C33 C32 C31 . . 120.4(2) n
    C33 C32 H32 . . 119.8 n
    C31 C32 H32 . . 119.8 n
    C34 C33 C32 . . 121.0(3) n
    C34 C33 H33 . . 119.5 n
    C32 C33 H33 . . 119.5 n
    C35 C34 C33 . . 119.7(3) n
    C35 C34 H34 . . 120.2 n
    C33 C34 H34 . . 120.2 n
    C34 C35 C36 . . 120.4(3) n
    C34 C35 H35 . . 119.8 n
    C36 C35 H35 . . 119.8 n
    C35 C36 C31 . . 121.2(2) n
    C35 C36 H36 . . 119.4 n
    C31 C36 H36 . . 119.4 n
loop_
    _geom_torsion_atom_site_label_1
    _geom_torsion_atom_site_label_2
    _geom_torsion_atom_site_label_3
    _geom_torsion_atom_site_label_4
    _geom_torsion_site_symmetry_1
    _geom_torsion_site_symmetry_2
    _geom_torsion_site_symmetry_3
    _geom_torsion_site_symmetry_4
    _geom_torsion
    _geom_torsion_publ_flag
    C3 N2 C1 N1 . . . . 0.3(3) n
    C3 N2 C1 C5 . . . . -179.4(2) n
    C2 N1 C1 N2 . . . . -0.8(3) n
    C4 N1 C1 N2 . . . . 175.5(3) n
    C2 N1 C1 C5 . . . . 178.9(2) n
    C4 N1 C1 C5 . . . . -4.8(4) n
    C1 N1 C2 C3 . . . . 0.9(3) n
    C4 N1 C2 C3 . . . . -175.7(3) n
    N1 C2 C3 N2 . . . . -0.7(3) n
    C1 N2 C3 C2 . . . . 0.2(3) n
    N2 C1 C5 C11 . . . . -11.2(3) n
    N1 C1 C5 C11 . . . . 169.1(2) n
    N2 C1 C5 C31 . . . . -131.2(2) n
    N1 C1 C5 C31 . . . . 49.2(3) n
    N2 C1 C5 C21 . . . . 106.9(3) n
    N1 C1 C5 C21 . . . . -72.8(2) n
    C1 C5 C11 C12 . . . . -120.6(3) n
    C31 C5 C11 C12 . . . . -1.5(3) n
    C21 C5 C11 C12 . . . . 118.9(3) n
    C1 C5 C11 C15 . . . . 64.5(3) n
    C31 C5 C11 C15 . . . . -176.32(19) n
    C21 C5 C11 C15 . . . . -56.0(3) n
    C15 C11 C12 C13 . . . . -0.6(3) n
    C5 C11 C12 C13 . . . . -176.1(2) n
    C11 C12 C13 C14 . . . . 0.7(3) n
    C12 C13 C14 C15 . . . . -0.5(3) n
    C13 C14 C15 C11 . . . . 0.1(3) n
    C12 C11 C15 C14 . . . . 0.3(3) n
    C5 C11 C15 C14 . . . . 176.0(2) n
    C1 C5 C21 C22 . . . . 11.7(3) n
    C11 C5 C21 C22 . . . . 130.7(2) n
    C31 C5 C21 C22 . . . . -109.2(2) n
    C1 C5 C21 C26 . . . . -168.7(2) n
    C11 C5 C21 C26 . . . . -49.7(2) n
    C31 C5 C21 C26 . . . . 70.3(2) n
    C26 C21 C22 C23 . . . . -3.4(4) n
    C5 C21 C22 C23 . . . . 176.2(2) n
    C21 C22 C23 C24 . . . . 0.2(4) n
    C22 C23 C24 C25 . . . . 3.0(5) n
    C23 C24 C25 C26 . . . . -3.0(4) n
    C24 C25 C26 C21 . . . . -0.3(4) n
    C22 C21 C26 C25 . . . . 3.5(3) n
    C5 C21 C26 C25 . . . . -176.1(2) n
    C1 C5 C31 C36 . . . . -128.3(2) n
    C11 C5 C31 C36 . . . . 112.4(2) n
    C21 C5 C31 C36 . . . . -6.0(3) n
    C1 C5 C31 C32 . . . . 49.8(3) n
    C11 C5 C31 C32 . . . . -69.5(2) n
    C21 C5 C31 C32 . . . . 172.10(19) n
    C36 C31 C32 C33 . . . . 0.9(3) n
    C5 C31 C32 C33 . . . . -177.3(2) n
    C31 C32 C33 C34 . . . . -1.0(4) n
    C32 C33 C34 C35 . . . . 0.4(5) n
    C33 C34 C35 C36 . . . . 0.3(5) n
    C34 C35 C36 C31 . . . . -0.4(4) n
    C32 C31 C36 C35 . . . . -0.2(4) n
    C5 C31 C36 C35 . . . . 177.9(2) n
data_global
_journal_date_recd_electronic     2009-12-13
_journal_date_accepted     2009-12-28
_journal_name_full     'Acta Crystallographica, Section E'
_journal_year     2010
_journal_volume     66
_journal_issue      2
_journal_page_first     o285
_journal_page_last     o286
_journal_paper_category     QO
_journal_coeditor_code     DN2523
_publ_contact_author_name     'Maxim V. Borzov'
_publ_contact_author_address
;
College of Chemistry and Material Science, the North-West University, Tai Bai
 Bei avenue 229, Xi'an 710069, Shaanxi prov., People's Republic of China
;
_publ_contact_author_email     'maxborzov@mail.ru'
_publ_contact_author_fax     '+86(29)88303947'
_publ_contact_author_phone     '+86(29)88303947'
_publ_section_title
;
2-[(Cyclopenta-1,3-dien-2-yl)diphenylmethyl]-1-methyl-1<i>H</i>-imidazole
;
loop_
    _publ_author_name
    _publ_author_footnote
    _publ_author_address
    'Sun, Qi'
;
Part of Masters degree thesis, The North-West University, Xi'an 2010
People's Republic of China.
;
;
Key Laboratory of Synthetic and Natural Functional Molecular Chemistry of the
Ministry of Education
College of Chemistry and Materials Science,
The North-West University of Xi'an,
Tai Bai Bei avenue 229, Xi'an 710069, Shaanxi Province,
People's Republic of China
;
    'Nie, Wanli' .
;
Key Laboratory of Synthetic and Natural Functional Molecular Chemistry of the
Ministry of Education
College of Chemistry and Materials Science,
The North-West University of Xi'an,
Tai Bai Bei avenue 229, Xi'an 710069, Shaanxi Province,
People's Republic of China
;
    'Borzov, Maxim V.' .
;
Key Laboratory of Synthetic and Natural Functional Molecular Chemistry of the
Ministry of Education
College of Chemistry and Materials Science,
The North-West University of Xi'an,
Tai Bai Bei avenue 229, Xi'an 710069, Shaanxi Province,
People's Republic of China
;
