# Supplementary material for: 2-[(Cyclo­penta-1,3-dien-2-yl)diphenyl­meth­yl]-1-methyl-1H-imidazole
Source: Acta Crystallogr Sect E Struct Rep Online. 2010 Jan 9;66(Pt 2):o285–6. doi: 10.1107/S1600536809055561 (PMC2979705; doi:10.1107/S1600536809055561)
Supplement: Supplementary file 2 [file e-66-0o285-Isup2.hkl]

# 
# h,k,l, Fc-squared, Fo-squared, sigma(Fo-squared) and status flag 
# 
data_I
_shelx_title ' C in P212121' 
_shelx_refln_list_code          4 
_shelx_F_calc_maximum      166.74 
_exptl_crystal_F_000       664.00 
_reflns_d_resolution_high  0.8107 
 
loop_ 
 _symmetry_equiv_pos_as_xyz 
 'x, y, z' 
 '-x+1/2, -y, z+1/2' 
 '-x, y+1/2, -z+1/2' 
 'x+1/2, -y+1/2, -z' 
 
_cell_length_a    10.5626 
_cell_length_b    10.6032 
_cell_length_c    15.1847 
_cell_angle_alpha  90.000 
_cell_angle_beta   90.000 
_cell_angle_gamma  90.000 
 
_shelx_F_squared_multiplier     1.000 
 
loop_ 
 _refln_index_h 
 _refln_index_k 
 _refln_index_l 
 _refln_F_squared_calc 
 _refln_F_squared_meas 
 _refln_F_squared_sigma 
 _refln_observed_status 
   2   0   0     2467.76     2375.27     54.20 o 
   4   0   0      164.54      165.40      4.23 o 
   6   0   0       95.25       90.81      4.69 o 
   8   0   0       43.60       54.39      3.79 o 
  10   0   0       37.98       25.89      4.68 o 
  12   0   0        0.73        0.83      4.41 o 
   1   1   0    13379.32    12817.88    264.60 o 
   2   1   0      696.02      638.11     10.98 o 
   3   1   0       71.60       70.29      2.85 o 
   4   1   0       37.33       38.58      1.03 o 
   5   1   0      335.21      298.59      4.48 o 
   6   1   0      161.41      155.72      2.81 o 
   7   1   0      112.98      113.63      3.91 o 
   8   1   0      381.78      376.54      9.43 o 
   9   1   0       62.97       58.80      3.49 o 
  10   1   0       45.27       56.58      4.38 o 
  11   1   0       21.06       18.47      3.40 o 
  12   1   0       34.54       51.33      4.96 o 
   0   2   0     4162.52     3825.63     86.26 o 
   1   2   0       72.28      110.03      3.86 o 
   2   2   0    12650.63    11989.95    244.27 o 
   3   2   0       87.56       85.15      3.27 o 
   4   2   0        0.44        0.00      0.42 o 
   5   2   0       54.92       70.29      2.48 o 
   6   2   0       83.82       72.80      1.59 o 
   7   2   0      128.99      131.26      3.04 o 
   8   2   0        1.45        0.00      1.30 o 
   9   2   0        0.30        0.00      1.61 o 
  10   2   0       47.15       50.76      4.18 o 
  11   2   0      200.68      215.20      8.76 o 
  12   2   0       17.87       26.78      7.02 o 
   1   3   0        3.00        0.76      0.41 o 
   2   3   0        8.78       11.34      0.99 o 
   3   3   0     1602.06     1667.95     28.39 o 
   4   3   0       21.86       22.11      1.35 o 
   5   3   0      161.15      146.60      3.05 o 
   6   3   0      896.51      933.17     14.92 o 
   7   3   0       27.47       26.11      1.87 o 
   8   3   0        0.78        0.00      1.52 o 
   9   3   0       14.35       11.17      2.21 o 
  10   3   0      114.83      118.62      4.91 o 
  11   3   0        0.23        2.83      2.62 o 
  12   3   0       20.69       19.85      3.70 o 
   0   4   0      138.26      143.70      4.18 o 
   1   4   0      413.36      394.72      6.32 o 
   2   4   0        2.70        2.90      0.44 o 
   4   4   0        2.51        2.47      0.65 o 
   5   4   0      307.29      394.85      6.83 o 
   6   4   0       31.59       29.12      1.40 o 
   7   4   0       82.98       83.13      2.54 o 
   8   4   0       50.28       57.84      4.93 o 
   9   4   0        0.98        0.98      1.80 o 
  10   4   0        6.06        3.40      2.09 o 
  11   4   0        4.35        0.13      2.78 o 
  12   4   0        0.44        0.00      2.71 o 
   1   5   0      681.65      619.25      9.70 o 
   2   5   0        3.53        6.57      0.57 o 
   3   5   0       59.14       71.18      2.32 o 
   4   5   0      923.89      994.13     19.84 o 
   5   5   0      100.34       92.72      2.46 o 
   6   5   0        2.04        3.61      0.89 o 
   7   5   0       17.99       14.67      1.39 o 
   8   5   0       21.98       17.74      2.37 o 
   9   5   0       20.68       24.51      2.66 o 
  10   5   0       21.94       14.50      2.41 o 
  11   5   0        4.95        5.20      2.84 o 
  12   5   0        1.34        0.00      4.68 o 
   0   6   0       18.61       13.59      1.36 o 
   1   6   0      199.32      188.07      4.08 o 
   2   6   0       11.80       11.46      1.00 o 
   3   6   0     1422.53     1463.41     22.15 o 
   4   6   0        7.44       13.77      2.42 o 
   5   6   0      159.48      151.59      4.44 o 
   6   6   0      172.18      181.02      4.56 o 
   7   6   0       14.21       15.01      2.05 o 
   8   6   0       75.06       68.01      5.23 o 
   9   6   0       54.19       54.57      4.27 o 
  10   6   0        1.14        1.62      2.58 o 
  11   6   0       17.39       20.13      3.57 o 
   1   7   0      147.09      171.57      6.75 o 
   2   7   0        1.39        2.40      0.91 o 
   3   7   0       15.16       16.54      1.29 o 
   4   7   0       51.83       51.42      2.25 o 
   5   7   0        0.57        0.82      1.07 o 
   6   7   0       47.92       46.23      4.46 o 
   7   7   0       48.43       46.07      2.70 o 
   8   7   0        0.06        0.00      1.50 o 
   9   7   0       17.62       12.45      2.90 o 
  10   7   0       71.42       73.23      5.16 o 
  11   7   0       24.00       22.62      5.23 o 
   0   8   0      232.79      229.15      9.91 o 
   1   8   0       25.52       31.48      1.91 o 
   2   8   0       42.70       44.61      2.90 o 
   3   8   0       16.80       18.03      1.50 o 
   4   8   0       48.93       53.23      2.86 o 
   5   8   0      180.45      175.99      6.22 o 
   6   8   0        0.23        0.00      1.56 o 
   7   8   0        8.32        4.13      1.75 o 
   8   8   0        5.43        3.86      1.95 o 
   9   8   0       39.01       43.79      5.23 o 
  10   8   0        1.98        1.65      3.03 o 
   1   9   0      485.95      484.30     10.65 o 
   2   9   0       37.08       39.77      2.23 o 
   3   9   0      195.05      211.86      5.15 o 
   4   9   0        1.04        0.00      1.39 o 
   5   9   0        5.40        8.23      1.88 o 
   6   9   0        1.80        0.41      1.56 o 
   7   9   0        7.28        6.51      2.62 o 
   8   9   0       32.27       38.07      3.49 o 
   9   9   0        1.64        0.00      3.03 o 
   0  10   0       52.83       52.93      4.17 o 
   1  10   0       22.44       25.01      3.18 o 
   2  10   0      210.07      234.84      6.31 o 
   3  10   0       39.62       34.35      2.31 o 
   4  10   0        5.20        4.97      1.95 o 
   5  10   0        4.80        3.55      1.92 o 
   6  10   0        0.09        0.30      1.84 o 
   7  10   0       28.99       28.88      4.27 o 
   8  10   0        0.94        0.00      2.14 o 
   1  11   0       38.33       40.11      4.50 o 
   2  11   0        1.65        1.30      1.49 o 
   3  11   0        1.15        1.94      1.44 o 
   4  11   0        6.01        7.14      2.02 o 
   5  11   0       38.32       35.87      3.40 o 
   6  11   0        0.84        0.00      1.98 o 
   7  11   0       37.89       47.24      4.03 o 
   0  12   0       22.12       17.91      3.47 o 
   1  12   0        0.95        2.16      1.97 o 
   2  12   0       25.79       29.29      2.93 o 
   3  12   0        0.45        0.00      1.96 o 
   4  12   0        2.15        2.59      3.30 o 
   5  12   0        6.47        0.83      3.30 o 
   1  13   0       13.39       16.85      3.55 o 
   1   0   1       30.99       30.57      1.10 o 
   2   0   1       13.45       10.81      0.70 o 
   3   0   1      305.63      280.31      4.36 o 
   4   0   1      181.89      191.96      3.06 o 
   5   0   1      303.46      334.36     16.26 o 
   6   0   1       31.44       34.13      0.94 o 
   7   0   1        0.32        0.00      0.74 o 
   8   0   1      137.85      128.92      4.55 o 
   9   0   1      495.72      503.03     15.09 o 
  10   0   1       18.05       22.89      3.31 o 
  11   0   1       59.91       69.99      5.06 o 
  12   0   1        6.54        2.90      3.01 o 
  13   0   1       11.44       16.94      4.09 o 
   0   1   1      234.40      254.21      5.67 o 
   1   1   1       49.57       47.23      0.76 o 
   2   1   1      586.06      534.70      6.78 o 
   3   1   1      120.52      105.53      1.70 o 
   4   1   1      160.93      176.09      2.38 o 
   5   1   1        6.78        3.57      0.39 o 
   6   1   1       34.22       33.79      1.57 o 
   7   1   1       30.07       26.79      1.06 o 
   8   1   1       48.10       51.69      1.91 o 
   9   1   1      190.95      184.72      4.65 o 
  10   1   1      128.51      128.35      4.36 o 
  11   1   1        1.97        0.13      1.87 o 
  12   1   1       17.33       20.21      3.06 o 
   0   2   1      202.63      250.63      4.90 o 
   1   2   1      274.54      234.60     11.20 o 
   2   2   1      753.62      759.20      8.58 o 
   3   2   1       71.34       84.27      1.52 o 
   4   2   1      344.10      353.56      4.63 o 
   5   2   1      208.10      225.54      3.24 o 
   6   2   1      176.24      182.77      2.67 o 
   7   2   1       13.49       13.47      0.92 o 
   8   2   1       56.90       61.26      2.32 o 
   9   2   1      383.02      386.11      7.10 o 
  10   2   1       69.09       71.86      3.04 o 
  11   2   1       28.44       28.59      2.72 o 
  12   2   1       14.67       14.25      2.47 o 
   0   3   1      202.40      148.89      2.84 o 
   1   3   1      251.56      225.82      2.83 o 
   2   3   1      246.08      239.86      3.21 o 
   3   3   1       55.85       42.76      1.43 o 
   4   3   1      258.15      246.75      3.26 o 
   5   3   1      123.30      120.55      2.09 o 
   6   3   1      275.81      252.77      4.34 o 
   7   3   1       75.30       64.80      1.56 o 
   8   3   1        3.64        3.05      1.36 o 
   9   3   1       75.56       74.89      2.92 o 
  10   3   1       67.21       67.98      3.75 o 
  11   3   1        5.39        0.37      1.90 o 
  12   3   1        0.54        0.00      2.02 o 
   0   4   1       35.89       32.79      1.20 o 
   1   4   1       35.27       29.77      0.98 o 
   2   4   1      111.69       96.91      1.77 o 
   3   4   1      340.33      314.71      4.17 o 
   4   4   1       97.37      106.63      1.72 o 
   5   4   1       63.26       64.24      1.43 o 
   6   4   1      180.04      191.33      3.74 o 
   7   4   1       42.19       51.62      1.63 o 
   8   4   1       24.24       20.02      1.45 o 
   9   4   1       70.46       71.36      2.61 o 
  10   4   1       16.41       16.19      1.74 o 
  11   4   1       26.09       27.01      2.41 o 
  12   4   1       19.53       21.24      2.75 o 
   0   5   1      219.84      217.08      4.92 o 
   1   5   1        0.17        0.51      0.37 o 
   2   5   1       24.96       30.53      1.02 o 
   3   5   1       19.57       16.21      1.23 o 
   4   5   1       29.28       33.12      0.92 o 
   5   5   1       51.08       46.41      1.26 o 
   6   5   1      165.19      164.97      2.85 o 
   7   5   1        7.56        8.46      0.88 o 
   8   5   1       56.69       60.81      2.01 o 
   9   5   1       24.39       28.76      1.84 o 
  10   5   1        3.80        1.26      1.41 o 
  11   5   1       16.91       21.83      2.57 o 
  12   5   1       11.28       14.90      4.27 o 
   0   6   1       25.15       20.99      2.07 o 
   1   6   1      171.29      174.05      2.97 o 
   2   6   1       89.41       84.61      1.55 o 
   3   6   1       57.92       67.41      1.87 o 
   4   6   1      272.34      264.73      3.98 o 
   5   6   1       41.27       41.99      1.78 o 
   6   6   1      100.75      108.20      2.63 o 
   7   6   1        9.60       10.45      1.07 o 
   8   6   1        8.51        7.38      1.34 o 
   9   6   1       32.78       31.15      2.98 o 
  10   6   1        5.59        3.14      1.81 o 
  11   6   1       12.51        8.44      2.75 o 
   0   7   1       26.16       26.23      3.74 o 
   1   7   1      169.51      172.06      2.86 o 
   2   7   1       18.20       16.99      0.96 o 
   3   7   1      129.95      134.73      2.70 o 
   4   7   1        8.32        6.43      0.83 o 
   5   7   1        1.08        1.51      0.81 o 
   6   7   1       75.81       72.30      2.52 o 
   7   7   1       74.63       72.10      2.33 o 
   8   7   1        6.44        9.00      1.84 o 
   9   7   1        8.93        8.89      1.96 o 
  10   7   1       13.72       17.46      2.39 o 
   0   8   1      234.71      227.99      9.68 o 
   1   8   1      373.52      381.09      5.40 o 
   2   8   1       63.95       63.39      1.82 o 
   3   8   1       24.03       23.05      2.05 o 
   4   8   1        9.99       10.06      1.26 o 
   5   8   1       12.18        9.31      1.29 o 
   6   8   1      175.19      171.94      4.40 o 
   7   8   1       29.77       26.51      1.96 o 
   8   8   1       42.94       41.32      3.18 o 
   9   8   1       16.36       13.50      2.73 o 
  10   8   1        3.12        1.38      2.34 o 
   0   9   1      798.97      809.61     14.67 o 
   1   9   1       52.74       57.37      2.18 o 
   2   9   1      307.89      313.04      5.37 o 
   3   9   1       17.54       16.97      1.27 o 
   4   9   1       15.42       13.68      1.21 o 
   5   9   1        0.88        0.00      1.04 o 
   6   9   1        2.64        1.03      1.19 o 
   7   9   1       28.16       27.00      2.09 o 
   8   9   1        7.26        5.41      1.64 o 
   9   9   1        5.48        9.88      2.62 o 
   0  10   1       36.62       33.45      2.50 o 
   1  10   1       79.06       69.53      2.63 o 
   2  10   1       32.70       36.64      1.64 o 
   3  10   1       79.34       76.68      3.27 o 
   4  10   1        0.31        0.00      1.05 o 
   5  10   1        3.12        3.28      1.30 o 
   6  10   1        9.02        9.54      1.61 o 
   7  10   1       31.97       33.82      2.37 o 
   8  10   1        7.94        5.88      1.81 o 
   0  11   1       50.78       49.41      3.08 o 
   1  11   1        5.99        4.65      1.28 o 
   2  11   1       71.30       75.31      2.75 o 
   3  11   1       17.90       20.91      1.61 o 
   4  11   1        0.32        0.00      1.16 o 
   5  11   1       10.00        9.68      1.75 o 
   6  11   1       29.01       32.08      2.40 o 
   7  11   1       18.39       20.82      2.30 o 
   0  12   1        7.82        6.80      2.06 o 
   1  12   1       19.04       13.32      1.68 o 
   2  12   1        0.75        0.86      1.58 o 
   3  12   1        0.51        0.00      1.37 o 
   4  12   1        5.40        6.91      1.65 o 
   5  12   1        2.01        0.60      1.34 o 
   0  13   1        1.02        1.06      1.86 o 
   1  13   1        3.54        1.97      1.42 o 
   0   0   2     1218.31      937.30     21.87 o 
   1   0   2     3392.13     3606.80     68.48 o 
   2   0   2    27803.39    27222.70    516.70 o 
   3   0   2     2374.34     2369.11     45.39 o 
   4   0   2      372.06      398.10      8.27 o 
   5   0   2     1139.41     1164.36     20.18 o 
   6   0   2        0.19        0.28      0.49 o 
   7   0   2        1.73        0.00      0.69 o 
   8   0   2      188.34      186.45      5.82 o 
   9   0   2       71.58       69.83      3.79 o 
  10   0   2       36.58       40.84      3.36 o 
  11   0   2       13.24       16.52      3.86 o 
  12   0   2       16.69       18.63      5.78 o 
   0   1   2     5600.10     5508.86    133.54 o 
   1   1   2      376.21      326.62      7.23 o 
   2   1   2     6126.25     6232.70     76.25 o 
   3   1   2     4589.18     4436.34     51.29 o 
   4   1   2      676.03      717.14      8.24 o 
   5   1   2      391.31      379.99      4.44 o 
   6   1   2      674.04      661.48      8.01 o 
   7   1   2        1.99        2.41      0.48 o 
   8   1   2      103.32      101.11      2.69 o 
   9   1   2       62.95       65.91      2.89 o 
  10   1   2        2.11        1.84      1.57 o 
  11   1   2        1.50        1.70      1.89 o 
  12   1   2       17.58       18.98      2.68 o 
   0   2   2    21123.35    20660.76    404.40 o 
   1   2   2     7476.88     7899.84    114.20 o 
   2   2   2      736.21      773.02      9.22 o 
   3   2   2     1863.08     1857.10     23.03 o 
   4   2   2       22.55       20.31      0.80 o 
   5   2   2       39.32       47.67      1.21 o 
   6   2   2      198.02      216.75      2.86 o 
   7   2   2       19.28       23.34      1.16 o 
   8   2   2       43.01       44.15      1.97 o 
   9   2   2      170.17      166.62      4.41 o 
  10   2   2        0.04        0.00      1.46 o 
  11   2   2        8.95        7.33      1.96 o 
  12   2   2        3.92        2.91      2.12 o 
   0   3   2     1234.01     1360.54     22.04 o 
   1   3   2     2283.55     2372.37     29.08 o 
   2   3   2     1993.72     1934.53     21.52 o 
   3   3   2      134.18      133.87      1.94 o 
   4   3   2      688.67      783.66      9.07 o 
   5   3   2     1743.42     1841.94     22.30 o 
   6   3   2       10.52       11.75      0.74 o 
   7   3   2       79.78       80.54      2.18 o 
   8   3   2      249.80      245.27      4.62 o 
   9   3   2      125.19      124.37      4.47 o 
  10   3   2        1.39        0.00      1.46 o 
  11   3   2        6.99        4.68      1.80 o 
  12   3   2       19.27       20.40      3.26 o 
   0   4   2        0.10        0.20      0.46 o 
   1   4   2      427.70      468.88      5.45 o 
   2   4   2      146.12      150.61      2.28 o 
   3   4   2      403.53      458.05      5.56 o 
   4   4   2       19.91       18.36      0.82 o 
   5   4   2       85.43       82.85      1.74 o 
   6   4   2       11.93       13.80      0.96 o 
   7   4   2       54.03       53.07      1.79 o 
   8   4   2       98.40       96.75      2.41 o 
   9   4   2        1.81        1.48      1.24 o 
  10   4   2       59.81       67.19      3.03 o 
  11   4   2        5.52        6.24      1.91 o 
  12   4   2        3.60        2.87      2.20 o 
   0   5   2      781.37      817.13     13.83 o 
   1   5   2      393.55      429.57      5.14 o 
   2   5   2      122.80      141.92      2.87 o 
   3   5   2     1279.80     1341.34     16.37 o 
   4   5   2       13.64        9.75      0.63 o 
   5   5   2       20.75       17.88      0.92 o 
   6   5   2       33.84       33.73      1.16 o 
   7   5   2       55.60       55.62      1.65 o 
   8   5   2       26.44       28.02      1.46 o 
   9   5   2      140.03      133.69      3.52 o 
  10   5   2       13.44       12.04      2.20 o 
  11   5   2        1.82        0.97      2.07 o 
   0   6   2       21.55       31.63      1.51 o 
   1   6   2      473.12      511.69      6.50 o 
   2   6   2      290.21      313.22      4.61 o 
   3   6   2       89.61      109.94      1.97 o 
   4   6   2      207.35      186.11      2.85 o 
   5   6   2      184.71      191.87      2.82 o 
   6   6   2       16.47       15.91      1.10 o 
   7   6   2       24.75       24.18      1.64 o 
   8   6   2       70.78       70.20      2.58 o 
   9   6   2       19.03       23.05      2.86 o 
  10   6   2       24.43       23.07      2.43 o 
  11   6   2       31.44       39.95      3.81 o 
   0   7   2       14.85       15.90      1.49 o 
   1   7   2       17.23       16.93      1.28 o 
   2   7   2       58.96       58.70      2.13 o 
   3   7   2       84.70       82.21      2.14 o 
   4   7   2       50.17       43.96      1.62 o 
   5   7   2       59.19       59.94      3.01 o 
   6   7   2        7.84        6.89      1.03 o 
   7   7   2       49.86       51.74      2.63 o 
   8   7   2       48.01       49.24      2.98 o 
   9   7   2       29.72       32.36      3.10 o 
  10   7   2       18.44       16.30      2.29 o 
   0   8   2       22.37       20.22      3.27 o 
   1   8   2      160.89      159.53      4.36 o 
   2   8   2       16.29       14.63      1.10 o 
   3   8   2      156.57      157.47      3.28 o 
   4   8   2       10.52       12.06      1.10 o 
   5   8   2       13.51       12.46      1.15 o 
   6   8   2       33.98       36.78      1.99 o 
   7   8   2       16.21       15.47      1.59 o 
   8   8   2       12.44       13.58      3.07 o 
   9   8   2        2.68        0.12      1.98 o 
  10   8   2       11.49       11.39      3.58 o 
   0   9   2      104.75      114.07      4.30 o 
   1   9   2       84.09       80.03      2.50 o 
   2   9   2      192.11      194.83      4.34 o 
   3   9   2       65.74       67.42      2.11 o 
   4   9   2       82.40       80.68      2.44 o 
   5   9   2       39.10       43.94      2.14 o 
   6   9   2        9.19       10.16      1.50 o 
   7   9   2       29.94       31.08      2.46 o 
   8   9   2        0.32        0.15      1.52 o 
   9   9   2        7.87        5.28      2.43 o 
   0  10   2       29.07       30.34      1.97 o 
   1  10   2       21.27       20.23      1.58 o 
   2  10   2       13.25       11.41      1.36 o 
   3  10   2       29.87       32.34      1.66 o 
   4  10   2       31.59       32.60      1.81 o 
   5  10   2       49.77       49.79      2.43 o 
   6  10   2       20.96       24.17      2.02 o 
   7  10   2        0.48        0.00      1.47 o 
   8  10   2       15.34       15.28      2.33 o 
   0  11   2       13.45        9.68      2.52 o 
   1  11   2       64.61       69.60      3.77 o 
   2  11   2       14.06       15.64      1.60 o 
   3  11   2       67.33       72.39      2.76 o 
   4  11   2        0.15        0.00      1.14 o 
   5  11   2        6.25        8.15      1.60 o 
   6  11   2        3.93        4.60      1.65 o 
   0  12   2        0.78        0.00      1.74 o 
   1  12   2        4.98        4.54      1.70 o 
   2  12   2       17.70       14.95      1.75 o 
   3  12   2       16.17       12.86      1.76 o 
   4  12   2        2.34        0.53      1.48 o 
   0  13   2        1.16        1.18      2.69 o 
   1   0   3       10.01        7.56      1.24 o 
   2   0   3      781.67      767.40     12.61 o 
   3   0   3       82.14       72.79      2.03 o 
   4   0   3       61.97       65.08      3.23 o 
   5   0   3      460.03      490.48     10.34 o 
   6   0   3       47.00       53.42      2.15 o 
   7   0   3       21.03       19.81      1.63 o 
   8   0   3      187.08      192.88      6.03 o 
   9   0   3      124.20      119.30      4.91 o 
  10   0   3        7.14        4.65      2.12 o 
  11   0   3       17.66       26.37      4.41 o 
  12   0   3        0.07        0.69      3.99 o 
   0   1   3       75.25       55.82      1.57 o 
   1   1   3     3231.77     2970.24     49.51 o 
   2   1   3      700.00      696.03     11.74 o 
   3   1   3      530.34      556.95      7.19 o 
   4   1   3      232.56      224.71      3.38 o 
   5   1   3      107.10      113.37      3.03 o 
   6   1   3      195.24      202.66      3.28 o 
   7   1   3       38.88       35.39      1.17 o 
   8   1   3       66.68       72.85      2.55 o 
   9   1   3      157.46      149.36      3.87 o 
  10   1   3       25.30       30.09      2.08 o 
  11   1   3       34.15       39.28      2.65 o 
  12   1   3        9.74       11.94      2.51 o 
   0   2   3      392.97      460.44      9.11 o 
   1   2   3     1415.16     1379.40     23.31 o 
   2   2   3     1351.58     1276.38     36.47 o 
   3   2   3      261.87      270.18      3.81 o 
   4   2   3      166.51      163.02      2.39 o 
   5   2   3      316.95      319.82      4.05 o 
   6   2   3       28.26       33.22      1.03 o 
   7   2   3       77.99       79.40      1.66 o 
   8   2   3      128.07      121.23      2.73 o 
   9   2   3        1.72        1.72      1.23 o 
  10   2   3       20.41       20.79      1.93 o 
  11   2   3       62.97       66.30      3.20 o 
  12   2   3       16.38       15.41      2.53 o 
   0   3   3     2472.89     2161.38     41.23 o 
   1   3   3      358.60      331.95      5.50 o 
   2   3   3      783.30      840.03     10.08 o 
   3   3   3      523.04      521.82      6.54 o 
   4   3   3      223.29      197.61      2.73 o 
   5   3   3       78.58       68.76      1.68 o 
   6   3   3      222.53      203.96      3.46 o 
   7   3   3       33.71       32.31      1.25 o 
   8   3   3       72.44       72.90      2.03 o 
   9   3   3      139.86      135.60      3.87 o 
  10   3   3        6.84        7.59      1.79 o 
  11   3   3       15.85        7.08      1.95 o 
  12   3   3       13.82       13.17      2.29 o 
   0   4   3        4.36        4.50      0.79 o 
   1   4   3      849.17      912.51     11.62 o 
   2   4   3      701.15      665.93      9.51 o 
   3   4   3       12.66       10.84      0.58 o 
   4   4   3       11.72       13.24      0.84 o 
   5   4   3       45.76       50.01      1.24 o 
   6   4   3       80.91       93.34      2.00 o 
   7   4   3        4.86        4.81      0.83 o 
   8   4   3       10.59        6.46      1.09 o 
   9   4   3        3.41        3.86      1.42 o 
  10   4   3       48.45       51.30      2.77 o 
  11   4   3       21.26       22.28      2.32 o 
  12   4   3        1.67        0.00      1.98 o 
   0   5   3      223.20      256.97      6.05 o 
   1   5   3       25.90       26.02      0.84 o 
   2   5   3       44.26       48.36      2.12 o 
   3   5   3       91.34       82.28      1.61 o 
   4   5   3        7.13        8.28      0.64 o 
   5   5   3       16.94       18.60      1.07 o 
   6   5   3       37.38       37.81      1.31 o 
   7   5   3        2.36        1.23      0.79 o 
   8   5   3       37.37       40.44      1.88 o 
   9   5   3       51.87       50.74      2.53 o 
  10   5   3       31.87       42.27      3.53 o 
  11   5   3        2.11        2.43      2.18 o 
   0   6   3       15.10       16.97      1.14 o 
   1   6   3      220.38      252.77      4.26 o 
   2   6   3       49.19       40.59      2.41 o 
   3   6   3      221.44      201.52      4.32 o 
   4   6   3       29.77       31.92      1.20 o 
   5   6   3       83.45       83.40      1.91 o 
   6   6   3       59.74       68.98      2.00 o 
   7   6   3       57.62       59.10      2.07 o 
   8   6   3       45.52       46.57      2.17 o 
   9   6   3       30.47       36.69      2.63 o 
  10   6   3       35.84       34.55      3.48 o 
  11   6   3        7.98        4.35      4.14 o 
   0   7   3       26.12       23.75      1.79 o 
   1   7   3       64.16       68.20      1.77 o 
   2   7   3       38.71       38.62      1.45 o 
   3   7   3       42.73       36.98      2.10 o 
   4   7   3       22.77       24.52      1.80 o 
   5   7   3       13.33       14.67      1.28 o 
   6   7   3       11.86       13.28      1.27 o 
   7   7   3       51.89       58.13      2.18 o 
   8   7   3        3.47        2.45      1.30 o 
   9   7   3        6.90        4.75      1.86 o 
  10   7   3        5.01        0.00      2.41 o 
   0   8   3        9.54        9.00      1.25 o 
   1   8   3       29.70       34.32      1.38 o 
   2   8   3      129.16      118.43      3.43 o 
   3   8   3      230.03      214.71      3.86 o 
   4   8   3      130.89      120.98      5.04 o 
   5   8   3       43.17       44.33      2.06 o 
   6   8   3       22.67       23.62      1.66 o 
   7   8   3       42.61       47.36      2.26 o 
   8   8   3       21.51       25.96      2.32 o 
   9   8   3        4.90        2.40      1.64 o 
  10   8   3        2.69        0.27      2.03 o 
   0   9   3      142.83      136.36      4.26 o 
   1   9   3       20.73       17.20      1.31 o 
   2   9   3       19.19       17.63      1.36 o 
   3   9   3      144.09      144.42      3.65 o 
   4   9   3        5.41        6.81      1.13 o 
   5   9   3      112.76      112.26      3.59 o 
   6   9   3      105.32       99.29      4.17 o 
   7   9   3       38.29       40.68      2.32 o 
   8   9   3        0.02        0.00      1.57 o 
   9   9   3        2.45        2.52      1.73 o 
   0  10   3        3.04        3.03      1.27 o 
   1  10   3       12.12       13.90      1.93 o 
   2  10   3      119.11      120.54      3.53 o 
   3  10   3        3.18        3.31      1.21 o 
   4  10   3       27.16       29.33      1.71 o 
   5  10   3        0.74        0.68      1.18 o 
   6  10   3       65.18       69.32      4.10 o 
   7  10   3        7.41        7.08      1.64 o 
   8  10   3        8.13        7.53      2.01 o 
   0  11   3       13.55       11.65      3.33 o 
   1  11   3       45.82       49.52      3.19 o 
   2  11   3       45.24       47.28      2.63 o 
   3  11   3       43.91       42.77      2.26 o 
   4  11   3       16.48       15.57      1.73 o 
   5  11   3        1.57        1.15      1.39 o 
   6  11   3       22.74       26.86      2.28 o 
   0  12   3        0.21        0.00      2.43 o 
   1  12   3       21.04       17.75      1.79 o 
   2  12   3       40.15       47.74      3.00 o 
   3  12   3       33.18       45.64      4.18 o 
   4  12   3        7.55        7.01      1.78 o 
   0   0   4    15965.92    16378.34    369.18 o 
   1   0   4        4.41        7.24      0.71 o 
   2   0   4      106.08      102.95      2.22 o 
   3   0   4     6982.39     7515.72    120.14 o 
   4   0   4      273.32      340.73      6.84 o 
   5   0   4      760.12      842.27     17.02 o 
   6   0   4        0.42        0.03      0.67 o 
   7   0   4      354.76      335.89      6.82 o 
   8   0   4       80.09       78.01      2.62 o 
   9   0   4      189.46      166.73      5.80 o 
  10   0   4       63.07       58.01      3.85 o 
  11   0   4        0.30        3.22      2.42 o 
  12   0   4        0.28        0.05      3.01 o 
   0   1   4     1062.52     1027.38     19.84 o 
   1   1   4     4141.60     4303.94     71.59 o 
   2   1   4     1616.62     1633.68     37.35 o 
   3   1   4     1002.74      960.46     12.18 o 
   4   1   4     1431.70     1525.36     21.12 o 
   5   1   4     1513.04     1575.30     21.86 o 
   6   1   4      145.86      148.74      3.14 o 
   7   1   4       54.12       50.32      1.40 o 
   8   1   4       52.42       57.04      2.28 o 
   9   1   4        9.21        8.57      1.55 o 
  10   1   4        8.75       10.75      1.69 o 
  11   1   4        2.92        2.36      1.72 o 
  12   1   4        9.44       10.69      2.47 o 
   0   2   4        0.83        0.28      0.45 o 
   1   2   4      531.40      570.39     21.95 o 
   2   2   4     1452.61     1426.02     21.05 o 
   3   2   4      835.72      827.24     10.84 o 
   4   2   4      605.96      660.19      8.84 o 
   5   2   4      190.95      185.07      3.03 o 
   6   2   4      101.21       90.17      1.81 o 
   7   2   4      132.45      128.88      2.55 o 
   8   2   4      277.62      284.55      5.69 o 
   9   2   4        1.34        0.00      1.23 o 
  10   2   4       36.55       40.02      2.73 o 
  11   2   4       62.27       67.09      3.29 o 
  12   2   4        5.65        5.69      2.14 o 
   0   3   4     5543.68     5872.51    110.68 o 
   1   3   4      606.89      684.08     10.45 o 
   2   3   4       57.04       46.79      1.84 o 
   3   3   4     3865.65     3847.01     53.49 o 
   4   3   4       94.24      103.40      2.69 o 
   5   3   4      196.34      194.10      3.13 o 
   6   3   4       42.99       41.48      1.15 o 
   7   3   4      108.78      109.84      2.15 o 
   8   3   4        8.92       11.61      1.20 o 
   9   3   4      127.27      129.39      3.69 o 
  10   3   4       41.88       45.12      2.78 o 
  11   3   4        6.32        5.68      2.25 o 
  12   3   4       16.25       16.74      2.40 o 
   0   4   4     1777.25     2121.70     40.66 o 
   1   4   4      504.53      586.15      8.41 o 
   2   4   4      514.42      576.07     10.53 o 
   3   4   4       47.52       53.92      1.54 o 
   4   4   4       75.33       85.63      2.28 o 
   5   4   4      140.81      117.49      2.48 o 
   6   4   4       65.63       70.76      1.88 o 
   7   4   4       19.74       19.07      1.41 o 
   8   4   4       89.02       91.46      2.30 o 
   9   4   4       39.94       44.96      2.60 o 
  10   4   4       34.85       30.39      2.38 o 
  11   4   4       38.67       45.94      2.82 o 
  12   4   4        2.20        2.29      2.00 o 
   0   5   4      585.15      665.19     13.59 o 
   1   5   4     2515.33     2687.22     62.72 o 
   2   5   4      112.88      125.04      2.41 o 
   3   5   4       90.69       91.43      1.96 o 
   4   5   4       34.70       37.99      1.12 o 
   5   5   4      283.78      276.38      4.98 o 
   6   5   4       25.16       28.03      1.20 o 
   7   5   4       77.22       79.22      2.25 o 
   8   5   4      141.25      140.43      4.03 o 
   9   5   4       10.61        8.67      2.02 o 
  10   5   4        2.53        4.14      2.09 o 
  11   5   4       19.17       21.74      2.78 o 
   0   6   4        4.07        7.17      1.23 o 
   1   6   4      234.87      225.64      3.90 o 
   2   6   4       26.45       27.00      1.27 o 
   3   6   4      120.62      135.98      2.77 o 
   4   6   4       54.48       59.90      1.58 o 
   5   6   4       12.90       13.83      1.02 o 
   6   6   4      144.96      143.34      3.22 o 
   7   6   4       99.80      103.91      2.62 o 
   8   6   4       12.61       14.01      1.33 o 
   9   6   4       29.78       35.85      2.34 o 
  10   6   4       28.73       29.28      3.49 o 
  11   6   4        2.17        2.16      2.77 o 
   0   7   4      101.29      105.46      3.44 o 
   1   7   4        5.11        8.76      0.95 o 
   2   7   4       77.84       77.45      2.18 o 
   3   7   4      129.03      129.55      2.83 o 
   4   7   4        3.37        2.63      0.94 o 
   5   7   4       82.76       81.90      3.16 o 
   6   7   4       45.93       45.87      2.19 o 
   7   7   4       21.89       25.29      1.82 o 
   8   7   4       64.97       58.61      2.69 o 
   9   7   4        7.73        4.35      2.46 o 
  10   7   4       30.97       35.87      3.69 o 
   0   8   4        6.03        3.46      1.18 o 
   1   8   4      130.22      122.22      3.19 o 
   2   8   4      217.13      208.34      3.87 o 
   3   8   4       14.68       15.78      1.27 o 
   4   8   4      153.50      165.72      3.92 o 
   5   8   4      141.14      139.40      3.56 o 
   6   8   4       34.89       33.89      1.89 o 
   7   8   4       22.97       22.33      1.67 o 
   8   8   4        0.44        0.00      1.30 o 
   9   8   4       10.39        8.90      1.75 o 
   0   9   4      227.91      217.24      6.07 o 
   1   9   4       13.13       11.53      1.44 o 
   2   9   4       72.01       62.62      2.59 o 
   3   9   4       25.41       29.17      1.71 o 
   4   9   4      103.66      105.17      3.31 o 
   5   9   4       19.17       19.63      1.66 o 
   6   9   4       47.29       49.96      2.35 o 
   7   9   4        0.78        0.00      1.17 o 
   8   9   4        1.42        0.00      1.41 o 
   9   9   4        0.87        0.00      1.66 o 
   0  10   4        6.43        5.01      1.65 o 
   1  10   4        0.05        0.00      1.08 o 
   2  10   4        8.29        7.42      1.34 o 
   3  10   4       30.31       29.05      1.79 o 
   4  10   4        3.79        4.89      1.33 o 
   5  10   4       38.59       40.70      2.49 o 
   6  10   4        8.77       13.21      1.70 o 
   7  10   4        3.38        1.57      1.41 o 
   0  11   4        9.33        7.77      2.00 o 
   1  11   4       15.77       15.32      1.80 o 
   2  11   4       35.91       38.48      3.68 o 
   3  11   4        8.74       10.55      1.57 o 
   4  11   4        0.88        0.76      1.54 o 
   5  11   4       17.11       16.91      2.14 o 
   6  11   4        4.18        5.25      1.80 o 
   0  12   4        0.00        0.07      2.75 o 
   1  12   4        1.49        0.00      1.69 o 
   2  12   4        4.00        2.84      1.71 o 
   3  12   4        3.98        2.84      1.76 o 
   4  12   4       13.75       12.55      1.92 o 
   1   0   5      391.85      370.74      6.34 o 
   2   0   5      856.18      763.91     14.23 o 
   3   0   5      116.48      105.14      2.50 o 
   4   0   5      460.45      515.75      8.90 o 
   5   0   5      339.61      313.57      7.11 o 
   6   0   5      192.22      208.55      5.35 o 
   7   0   5       62.12       68.80      2.96 o 
   8   0   5       68.57       70.57      3.34 o 
   9   0   5       46.30       44.70      3.27 o 
  10   0   5       12.71       14.18      2.56 o 
  11   0   5        4.94        3.08      2.58 o 
  12   0   5       18.83       19.37      4.11 o 
   0   1   5     2053.94     1810.15     34.56 o 
   1   1   5      110.23       85.53      2.58 o 
   2   1   5        2.48        2.52      0.57 o 
   3   1   5       10.43       14.03      0.85 o 
   4   1   5      357.42      348.48      4.87 o 
   5   1   5      140.32      147.29      2.80 o 
   6   1   5      171.48      177.21      3.29 o 
   7   1   5       65.31       65.18      1.85 o 
   8   1   5        4.89        3.21      0.71 o 
   9   1   5       72.99       76.71      2.88 o 
  10   1   5       11.70       11.57      1.77 o 
  11   1   5       49.80       42.32      3.07 o 
  12   1   5       16.78       20.26      2.49 o 
   0   2   5      271.85      240.49      5.23 o 
   1   2   5      356.85      354.56      5.67 o 
   2   2   5      722.99      748.82     11.34 o 
   3   2   5      690.38      670.91     10.34 o 
   4   2   5      179.75      191.01      2.77 o 
   5   2   5       34.66       36.77      1.26 o 
   6   2   5      122.59      127.83      2.41 o 
   7   2   5      106.11      106.10      4.05 o 
   8   2   5       90.50       94.39      2.26 o 
   9   2   5       12.51       15.90      1.71 o 
  10   2   5        4.46        3.28      1.61 o 
  11   2   5        3.34        4.39      1.74 o 
  12   2   5       11.39       11.74      2.36 o 
   0   3   5      402.81      296.30     21.95 o 
   1   3   5      648.98      623.97     10.54 o 
   2   3   5      435.40      417.92      7.87 o 
   3   3   5      114.88      114.92      2.48 o 
   4   3   5        5.29        6.99      0.73 o 
   5   3   5      250.56      249.45      5.53 o 
   6   3   5       86.69       88.47      1.88 o 
   7   3   5      279.83      275.66      4.54 o 
   8   3   5      219.39      196.17      5.46 o 
   9   3   5       11.05       10.24      1.61 o 
  10   3   5        1.43        0.19      1.54 o 
  11   3   5       20.43       22.82      2.44 o 
  12   3   5       16.10       16.69      2.48 o 
   0   4   5      129.92      149.14      5.29 o 
   1   4   5      300.29      283.28      4.46 o 
   2   4   5      539.23      511.32      9.55 o 
   3   4   5      543.92      546.06     10.19 o 
   4   4   5      130.23      126.23      2.38 o 
   5   4   5       79.31       69.04      2.64 o 
   6   4   5       61.26       61.87      2.38 o 
   7   4   5        8.59        8.66      0.83 o 
   8   4   5        3.99        2.35      1.17 o 
   9   4   5       74.79       70.10      2.35 o 
  10   4   5        4.64        1.73      1.49 o 
  11   4   5        2.17        2.22      1.81 o 
   0   5   5        0.20        0.52      0.69 o 
   1   5   5      410.25      420.44      6.35 o 
   2   5   5      241.88      237.92      5.20 o 
   3   5   5      345.75      348.51      6.06 o 
   4   5   5      113.83      102.90      2.27 o 
   5   5   5       84.54       75.88      2.21 o 
   6   5   5       30.73       36.32      1.49 o 
   7   5   5       92.48       98.26      3.10 o 
   8   5   5      122.18      117.01      3.19 o 
   9   5   5       20.60       21.65      1.72 o 
  10   5   5       18.66       14.17      2.22 o 
  11   5   5        5.45        6.21      2.36 o 
   0   6   5      153.09      168.63      4.50 o 
   1   6   5       76.49       66.57      1.81 o 
   2   6   5      181.98      204.06      3.67 o 
   3   6   5       12.73       13.05      1.19 o 
   4   6   5       59.98       53.38      2.05 o 
   5   6   5       70.99       81.02      2.12 o 
   6   6   5      136.41      128.62      3.05 o 
   7   6   5       42.69       44.29      2.04 o 
   8   6   5        1.10        0.26      1.01 o 
   9   6   5       25.13       27.05      2.29 o 
  10   6   5        0.24        0.00      2.41 o 
  11   6   5       19.52       26.42      3.77 o 
   0   7   5       37.21       35.38      2.02 o 
   1   7   5       13.47       11.10      0.98 o 
   2   7   5       63.32       61.70      2.96 o 
   3   7   5      174.49      171.11      4.99 o 
   4   7   5       11.67       12.77      1.18 o 
   5   7   5      177.54      191.60      4.25 o 
   6   7   5       36.58       40.57      1.82 o 
   7   7   5       51.13       50.19      2.35 o 
   8   7   5       13.08       11.95      1.67 o 
   9   7   5        3.22        1.16      1.72 o 
  10   7   5        8.19        5.67      3.79 o 
   0   8   5       26.55       24.14      1.93 o 
   1   8   5      114.25      114.75      2.73 o 
   2   8   5        6.86        7.92      1.21 o 
   3   8   5      172.36      165.26      3.96 o 
   4   8   5      156.63      162.26      6.97 o 
   5   8   5       69.16       74.59      3.30 o 
   6   8   5       34.68       37.46      2.00 o 
   7   8   5        0.41        0.00      1.23 o 
   8   8   5        2.39        0.49      1.46 o 
   9   8   5        1.37        1.12      2.15 o 
   0   9   5        0.25        0.69      1.29 o 
   1   9   5        7.86        9.55      1.18 o 
   2   9   5       25.63       19.03      1.57 o 
   3   9   5       75.77       64.48      2.61 o 
   4   9   5      128.82      125.96      5.18 o 
   5   9   5       21.67       23.85      1.92 o 
   6   9   5       12.31       14.51      1.64 o 
   7   9   5        8.61        8.17      1.73 o 
   8   9   5        2.00        1.04      1.59 o 
   0  10   5       42.59       36.98      4.85 o 
   1  10   5        8.56        7.28      1.25 o 
   2  10   5        2.22        1.55      1.28 o 
   3  10   5       58.10       54.97      3.92 o 
   4  10   5       17.11       16.62      2.35 o 
   5  10   5       11.02       10.88      2.18 o 
   6  10   5        6.21        8.56      2.78 o 
   7  10   5        1.39        0.86      2.19 o 
   0  11   5        0.28        0.00      1.58 o 
   1  11   5       11.16       12.41      1.72 o 
   2  11   5        3.40        0.95      1.37 o 
   3  11   5        7.41        6.35      1.67 o 
   4  11   5       12.35       16.61      2.51 o 
   5  11   5       16.78       11.96      2.43 o 
   6  11   5        4.22        2.06      1.79 o 
   0  12   5       21.04       27.33      4.82 o 
   1  12   5       10.41       10.78      1.92 o 
   2  12   5       36.87       37.98      3.44 o 
   3  12   5        8.42        7.61      1.74 o 
   0   0   6        3.15        5.16      1.51 o 
   1   0   6        0.00        0.32      0.35 o 
   2   0   6      851.70      911.88     16.95 o 
   3   0   6      578.77      550.71     10.55 o 
   4   0   6      104.75      121.05      3.38 o 
   5   0   6      282.80      284.11      6.71 o 
   6   0   6      128.83      119.14      6.75 o 
   7   0   6       43.27       38.18      2.08 o 
   8   0   6      198.86      178.28      5.16 o 
   9   0   6        5.85        1.73      2.02 o 
  10   0   6       22.19       20.79      2.93 o 
  11   0   6       26.44       24.25      3.20 o 
  12   0   6        4.41        4.55      2.99 o 
   0   1   6      108.23      122.65      3.07 o 
   1   1   6      110.99       94.61      1.71 o 
   2   1   6      496.79      489.00      7.39 o 
   3   1   6     3761.22     3947.15     55.61 o 
   4   1   6      133.95      148.58      2.59 o 
   5   1   6       49.67       52.44      1.55 o 
   6   1   6       16.52       12.19      0.85 o 
   7   1   6       77.22       82.19      2.17 o 
   8   1   6       35.86       36.11      1.69 o 
   9   1   6       18.57       16.44      1.80 o 
  10   1   6       14.65       15.12      1.94 o 
  11   1   6        1.93        0.06      1.77 o 
  12   1   6        0.26        1.05      1.87 o 
   0   2   6     1478.91     1497.54     28.95 o 
   1   2   6      597.79      598.09      9.29 o 
   2   2   6       73.50       92.13      2.16 o 
   3   2   6      272.90      271.59      5.02 o 
   4   2   6      184.84      158.79      2.45 o 
   5   2   6      460.01      445.17      6.99 o 
   6   2   6      355.31      350.51      5.80 o 
   7   2   6      153.44      149.99      3.76 o 
   8   2   6      109.31       96.92      2.37 o 
   9   2   6       66.12       69.38      2.34 o 
  10   2   6       26.40       31.63      2.26 o 
  11   2   6        0.96        0.30      1.70 o 
  12   2   6       10.34       10.69      3.13 o 
   0   3   6      119.23      120.63      3.27 o 
   1   3   6     1535.05     1786.98     26.39 o 
   2   3   6      512.85      560.68      8.86 o 
   3   3   6       72.46       88.91      2.09 o 
   4   3   6      310.92      325.41      5.58 o 
   5   3   6      496.76      475.09      8.46 o 
   6   3   6      140.73      146.71      2.81 o 
   7   3   6      130.51      128.83      2.77 o 
   8   3   6      232.05      239.36      4.28 o 
   9   3   6       17.93       13.53      1.35 o 
  10   3   6        1.51        1.15      1.54 o 
  11   3   6       22.91       21.13      2.94 o 
   0   4   6        8.94        7.84      0.94 o 
   1   4   6      277.03      290.12     13.99 o 
   2   4   6       73.92       76.01      2.42 o 
   3   4   6       67.93       73.54      2.02 o 
   4   4   6       93.10       84.40      7.43 o 
   5   4   6      206.56      218.21      4.69 o 
   6   4   6        2.46        2.42      0.89 o 
   7   4   6      212.17      223.81      4.03 o 
   8   4   6       44.06       38.46      1.58 o 
   9   4   6       40.78       39.72      2.32 o 
  10   4   6        7.00        7.15      1.82 o 
  11   4   6        0.72        1.47      2.03 o 
   0   5   6       87.68       93.21      3.05 o 
   1   5   6       81.70       78.45      1.92 o 
   2   5   6       67.49       74.51      2.07 o 
   3   5   6       90.46       86.11      8.18 o 
   4   5   6      146.37      141.86      4.21 o 
   5   5   6        3.40        3.43      1.20 o 
   6   5   6      509.03      511.07      9.25 o 
   7   5   6       19.75       23.91      2.38 o 
   8   5   6       47.00       45.27      1.94 o 
   9   5   6       30.71       30.09      1.90 o 
  10   5   6       19.30       22.21      2.49 o 
  11   5   6        2.76        1.24      2.35 o 
   0   6   6      138.94      162.66      4.42 o 
   1   6   6       75.44       89.09      2.15 o 
   2   6   6      322.72      325.04      6.44 o 
   3   6   6       99.83       99.74      3.52 o 
   4   6   6       25.69       29.49      1.38 o 
   5   6   6      374.19      395.78      7.51 o 
   6   6   6       40.33       43.61      2.13 o 
   7   6   6      123.18      130.94      3.30 o 
   8   6   6       21.26       20.75      1.87 o 
   9   6   6       24.74       24.25      1.90 o 
  10   6   6        2.42        4.62      2.42 o 
   0   7   6        8.92        8.42      1.34 o 
   1   7   6      131.59      145.91      3.03 o 
   2   7   6      166.76      167.01      3.34 o 
   3   7   6        2.39        0.54      0.90 o 
   4   7   6      205.65      205.50      4.48 o 
   5   7   6       69.29       63.87      2.96 o 
   6   7   6       89.34       87.21      3.26 o 
   7   7   6       66.71       71.73      2.81 o 
   8   7   6       12.80       11.47      2.03 o 
   9   7   6        7.06        8.00      2.08 o 
  10   7   6        2.62        0.00      3.40 o 
   0   8   6       92.41       87.60      3.40 o 
   1   8   6        6.85        6.69      0.99 o 
   2   8   6       10.46        7.71      1.18 o 
   3   8   6      112.93      120.82      3.35 o 
   4   8   6      261.09      261.44      6.41 o 
   5   8   6        0.71        0.00      1.47 o 
   6   8   6       73.12       66.69      3.50 o 
   7   8   6        8.11       10.49      2.30 o 
   8   8   6        1.31        0.77      1.31 o 
   9   8   6        4.46        5.49      2.18 o 
   0   9   6       22.28       29.18      2.24 o 
   1   9   6       12.15        9.85      1.22 o 
   2   9   6       48.27       43.87      2.51 o 
   3   9   6       20.21       15.30      1.58 o 
   4   9   6        7.86        6.55      1.71 o 
   5   9   6       11.69       11.12      1.95 o 
   6   9   6        8.09        4.76      1.96 o 
   7   9   6        0.54        0.03      1.89 o 
   8   9   6        0.83        0.00      2.12 o 
   0  10   6        8.80        7.85      1.83 o 
   1  10   6        5.38        3.31      1.36 o 
   2  10   6        6.31        4.96      1.37 o 
   3  10   6        3.56        2.07      1.40 o 
   4  10   6        0.00        0.33      1.67 o 
   5  10   6       14.24       13.48      2.27 o 
   6  10   6        3.79        7.43      2.18 o 
   7  10   6        3.77        3.13      2.54 o 
   0  11   6        7.34        5.71      2.07 o 
   1  11   6        4.84        4.91      1.52 o 
   2  11   6       29.22       29.57      2.26 o 
   3  11   6        2.23        1.47      1.49 o 
   4  11   6        3.22        1.88      1.96 o 
   5  11   6        1.46        3.06      2.05 o 
   0  12   6        0.01        0.28      2.93 o 
   1  12   6        2.87        1.98      1.71 o 
   2  12   6        5.45        4.19      1.68 o 
   3  12   6        2.04        2.01      1.82 o 
   1   0   7       83.45       79.38      1.88 o 
   2   0   7      240.63      205.04     17.17 o 
   3   0   7       25.16       18.07      0.93 o 
   4   0   7      224.61      216.19      4.66 o 
   5   0   7       11.77        8.37      1.47 o 
   6   0   7       40.96       35.45      2.42 o 
   7   0   7       27.25       24.50      3.63 o 
   8   0   7        0.48        0.00      1.00 o 
   9   0   7        0.39        0.01      1.12 o 
  10   0   7        0.49        0.00      2.26 o 
  11   0   7        8.04        7.20      2.75 o 
  12   0   7        0.89        1.01      2.59 o 
   0   1   7       92.89       95.76      2.23 o 
   1   1   7       30.27       31.96      0.83 o 
   2   1   7       69.02       65.54      1.50 o 
   3   1   7       54.66       41.42      2.11 o 
   4   1   7        4.05        6.18      0.59 o 
   5   1   7      107.71       97.43      2.26 o 
   6   1   7       26.58       24.38      1.25 o 
   7   1   7       43.87       40.94      2.34 o 
   8   1   7       29.86       29.57      1.47 o 
   9   1   7        9.94        8.56      1.33 o 
  10   1   7        0.62        0.00      1.57 o 
  11   1   7        2.71        0.63      1.81 o 
  12   1   7       35.32       40.38      2.86 o 
   0   2   7      210.15      188.62      4.53 o 
   1   2   7        2.38        4.31      0.84 o 
   2   2   7     1283.63     1279.48     19.15 o 
   3   2   7      180.81      183.27      3.07 o 
   4   2   7       53.65       58.90      1.53 o 
   5   2   7      103.46      103.72      2.39 o 
   6   2   7       56.23       48.90      1.70 o 
   7   2   7       14.40       21.58      1.89 o 
   8   2   7        3.29        1.48      0.91 o 
   9   2   7       21.11       21.74      1.67 o 
  10   2   7       11.55        8.20      1.81 o 
  11   2   7       13.20       14.74      2.16 o 
   0   3   7       97.46       77.56      4.84 o 
   1   3   7      175.85      175.21      3.33 o 
   2   3   7       62.36       56.88      4.29 o 
   3   3   7      154.79      151.56      3.21 o 
   4   3   7      278.94      279.91      5.33 o 
   5   3   7      149.11      151.24      3.26 o 
   6   3   7       92.29       93.19      2.42 o 
   7   3   7      186.26      182.46      3.74 o 
   8   3   7       42.52       47.88      1.75 o 
   9   3   7       51.90       53.57      2.37 o 
  10   3   7        6.43        3.82      1.50 o 
  11   3   7        0.11        0.00      1.71 o 
   0   4   7       11.05       12.31      1.19 o 
   1   4   7      444.13      411.67      7.96 o 
   2   4   7      394.75      398.55      7.87 o 
   3   4   7      129.46      149.25      3.49 o 
   4   4   7      304.17      314.92      5.58 o 
   5   4   7      148.82      139.78      5.76 o 
   6   4   7       18.42       19.57      1.46 o 
   7   4   7        3.96        3.38      0.99 o 
   8   4   7        4.09        4.99      1.02 o 
   9   4   7        5.86        1.32      1.20 o 
  10   4   7        1.37        0.20      1.65 o 
  11   4   7        0.57        0.00      2.04 o 
   0   5   7      204.88      203.11      5.12 o 
   1   5   7       13.54       13.21      0.89 o 
   2   5   7       57.77       60.89      1.96 o 
   3   5   7      328.09      331.80      5.94 o 
   4   5   7      146.90      145.14      3.31 o 
   5   5   7      139.76      152.91      5.09 o 
   6   5   7      132.72      137.05      4.26 o 
   7   5   7       81.39       83.75      2.95 o 
   8   5   7       29.26       31.88      2.11 o 
   9   5   7       24.03       20.98      2.04 o 
  10   5   7        0.61        1.38      1.96 o 
  11   5   7        9.24        8.51      2.37 o 
   0   6   7        0.85        1.18      0.91 o 
   1   6   7       61.55       56.59      1.83 o 
   2   6   7        2.87        3.91      0.90 o 
   3   6   7      394.24      382.82     12.65 o 
   4   6   7      107.25      116.22      4.69 o 
   5   6   7       83.86       84.96      3.01 o 
   6   6   7       44.06       40.72      2.48 o 
   7   6   7       18.37       22.68      2.43 o 
   8   6   7       16.95       16.95      1.47 o 
   9   6   7        4.73        3.86      1.62 o 
  10   6   7        8.35        7.83      2.25 o 
   0   7   7       56.01       69.12      2.86 o 
   1   7   7       27.90       28.20      1.37 o 
   2   7   7      187.06      188.56      4.10 o 
   3   7   7      126.88      119.91      3.82 o 
   4   7   7       56.25       55.80      4.05 o 
   5   7   7       11.80       12.01      1.84 o 
   6   7   7        0.21        0.00      1.33 o 
   7   7   7       13.03       12.41      1.97 o 
   8   7   7        9.11        9.86      2.25 o 
   9   7   7        1.65        1.74      1.79 o 
   0   8   7      122.84      112.32      3.93 o 
   1   8   7       14.71       20.64      1.34 o 
   2   8   7        2.27        1.79      0.99 o 
   3   8   7       39.99       39.12      2.39 o 
   4   8   7       15.90       17.25      1.93 o 
   5   8   7       48.04       51.44      6.58 o 
   6   8   7       25.15       23.69      2.40 o 
   7   8   7        7.30        6.53      2.00 o 
   8   8   7        6.85       10.12      2.46 o 
   9   8   7        1.53        0.28      2.98 o 
   0   9   7       60.40       66.17      7.94 o 
   1   9   7       19.88       20.21      1.63 o 
   2   9   7       49.32       40.37      2.16 o 
   3   9   7        3.19        2.67      1.23 o 
   4   9   7       28.87       22.17      2.24 o 
   5   9   7       19.89       18.42      3.22 o 
   6   9   7       26.36       18.99      2.48 o 
   7   9   7        7.61       10.70      2.42 o 
   8   9   7        2.29        2.16      1.97 o 
   0  10   7       44.32       38.28      4.15 o 
   1  10   7       18.96       19.35      1.82 o 
   2  10   7       13.69       13.95      1.65 o 
   3  10   7       17.90       15.74      1.84 o 
   4  10   7        1.86        0.52      1.77 o 
   5  10   7        4.92        1.66      1.97 o 
   6  10   7        6.83        4.52      2.20 o 
   0  11   7       46.28       42.72      5.23 o 
   1  11   7        6.62        3.22      1.59 o 
   2  11   7       20.91       23.22      2.07 o 
   3  11   7       14.69       11.23      2.21 o 
   4  11   7        1.19        0.00      2.01 o 
   5  11   7       11.82       11.72      2.38 o 
   0  12   7       18.45       18.13      3.50 o 
   1  12   7        7.25        6.01      1.81 o 
   0   0   8      446.58      462.33     11.38 o 
   1   0   8        6.83        6.72      0.69 o 
   2   0   8        9.41        8.22      1.01 o 
   3   0   8       11.78       11.00      0.82 o 
   4   0   8       35.20       36.32      1.44 o 
   5   0   8        1.74        1.36      1.01 o 
   6   0   8        1.77        0.00      1.42 o 
   7   0   8       47.13       31.96      2.08 o 
   8   0   8        9.96        6.36      1.45 o 
   9   0   8        9.89        8.26      1.65 o 
  10   0   8       32.38       22.48      3.27 o 
  11   0   8       11.01       10.52      4.47 o 
   0   1   8       10.70        9.08      0.83 o 
   1   1   8      158.48      183.40      2.61 o 
   2   1   8       83.30       84.12      2.17 o 
   3   1   8       80.77       97.16      2.00 o 
   4   1   8      116.77      115.91      2.13 o 
   5   1   8      263.50      264.28      5.40 o 
   6   1   8      119.01      121.32      2.80 o 
   7   1   8       17.15       14.27      1.74 o 
   8   1   8       26.49       23.38      1.40 o 
   9   1   8       15.62       10.51      1.23 o 
  10   1   8       15.05       15.76      2.03 o 
  11   1   8        2.10        0.69      1.84 o 
   0   2   8       88.99       99.35      3.29 o 
   1   2   8       74.78       89.74      2.09 o 
   2   2   8      363.40      365.20      6.17 o 
   3   2   8       94.79       97.87      2.62 o 
   4   2   8       17.53       25.02      1.02 o 
   5   2   8       57.24       59.23      2.05 o 
   6   2   8       57.64       59.66      2.13 o 
   7   2   8       43.88       41.05      1.81 o 
   8   2   8       18.80       24.49      2.30 o 
   9   2   8       13.45       12.99      1.24 o 
  10   2   8       12.34        9.81      1.89 o 
  11   2   8        8.69        8.19      2.05 o 
   0   3   8        2.50        1.41      0.72 o 
   1   3   8      109.32      139.11      2.89 o 
   2   3   8        0.50        0.60      0.43 o 
   3   3   8      868.97      912.15     16.36 o 
   4   3   8       40.59       41.14      2.00 o 
   5   3   8      345.14      347.54      6.86 o 
   6   3   8      548.21      537.58     10.00 o 
   7   3   8      135.33      123.34      2.99 o 
   8   3   8       43.70       44.89      2.07 o 
   9   3   8       26.27       23.59      2.57 o 
  10   3   8       17.36       15.04      1.98 o 
  11   3   8        6.45        6.19      2.02 o 
   0   4   8      478.41      484.09     10.37 o 
   1   4   8        7.91        9.00      0.83 o 
   2   4   8      204.98      186.23      4.49 o 
   3   4   8      307.97      312.67      5.62 o 
   4   4   8      378.80      408.08      8.39 o 
   5   4   8      251.70      249.01      5.80 o 
   6   4   8      457.33      461.11     13.48 o 
   7   4   8      160.78      169.89     10.19 o 
   8   4   8       21.82       19.21      1.36 o 
   9   4   8        1.96        3.89      1.35 o 
  10   4   8        1.70        1.04      1.78 o 
  11   4   8        3.23        0.24      2.11 o 
   0   5   8        3.14        1.67      1.04 o 
   1   5   8      152.81      176.99      3.68 o 
   2   5   8       33.38       33.15      1.45 o 
   3   5   8       80.33       79.16      2.36 o 
   4   5   8      207.21      215.05      5.33 o 
   5   5   8      392.44      412.84      8.67 o 
   6   5   8       58.68       57.36      2.81 o 
   7   5   8       23.64       25.23      1.62 o 
   8   5   8      129.48      142.08      3.47 o 
   9   5   8        5.31        4.79      2.63 o 
  10   5   8        0.22        0.00      1.99 o 
   0   6   8      167.02      188.60      5.16 o 
   1   6   8       36.11       40.40      1.71 o 
   2   6   8       32.36       33.77      1.60 o 
   3   6   8       27.33       29.45      1.76 o 
   4   6   8      280.78      276.25      6.48 o 
   5   6   8      158.94      163.85      5.26 o 
   6   6   8       82.88       90.84      4.56 o 
   7   6   8       95.47       97.13      5.61 o 
   8   6   8       21.49       20.72      1.70 o 
   9   6   8       14.61       13.34      2.00 o 
  10   6   8        0.50        0.00      1.57 o 
   0   7   8       20.85       14.98      1.67 o 
   1   7   8       28.69       23.35      1.45 o 
   2   7   8       41.16       41.68      1.88 o 
   3   7   8        1.70        0.42      0.84 o 
   4   7   8       31.69       32.02      2.21 o 
   5   7   8       17.38       17.15      2.00 o 
   6   7   8       26.89       33.35      2.66 o 
   7   7   8       73.29       79.04      8.26 o 
   8   7   8        5.94        4.82      2.09 o 
   9   7   8        1.30        1.48      2.12 o 
   0   8   8        1.47        1.31      1.30 o 
   1   8   8       30.88       23.51      1.56 o 
   2   8   8      150.54      152.98      3.80 o 
   3   8   8        7.72        5.75      1.17 o 
   4   8   8       12.29       11.19      1.81 o 
   5   8   8        4.60        3.70      1.71 o 
   6   8   8        4.42        2.50      1.76 o 
   7   8   8        4.78        7.34      2.14 o 
   8   8   8        2.63        5.01      2.67 o 
   0   9   8        0.83        1.74      1.55 o 
   1   9   8       17.72       14.23      1.53 o 
   2   9   8       35.70       30.88      2.41 o 
   3   9   8        4.46        3.48      1.39 o 
   4   9   8       41.69       39.61      4.57 o 
   5   9   8        6.18        4.25      2.19 o 
   6   9   8        0.02        0.00      1.87 o 
   7   9   8        5.03        4.92      2.18 o 
   0  10   8        5.36        3.91      2.28 o 
   1  10   8        5.80        7.78      1.52 o 
   2  10   8        0.92        1.07      1.32 o 
   3  10   8       12.03        6.57      1.93 o 
   4  10   8       11.14       11.99      2.15 o 
   5  10   8        1.15        0.00      1.87 o 
   6  10   8        5.19        3.12      2.02 o 
   0  11   8        3.60        1.04      2.29 o 
   1  11   8        1.59        1.67      1.76 o 
   2  11   8        0.62        0.00      1.57 o 
   3  11   8        1.22        1.90      1.94 o 
   4  11   8       15.49       16.53      2.39 o 
   1   0   9      573.72      525.91      9.17 o 
   2   0   9       65.75       71.77      7.99 o 
   3   0   9       11.27        8.90      1.08 o 
   4   0   9       86.85       85.40      2.44 o 
   5   0   9       10.54        6.78      1.27 o 
   6   0   9       23.61       20.34      5.10 o 
   7   0   9        0.04        0.00      1.27 o 
   8   0   9       46.89       46.41      2.70 o 
   9   0   9        1.78        4.62      1.67 o 
  10   0   9        2.92        2.82      3.40 o 
  11   0   9        4.51        3.87      2.74 o 
   0   1   9        7.94       10.63      0.86 o 
   1   1   9      178.21      176.10      2.72 o 
   2   1   9      172.98      169.30      2.94 o 
   3   1   9       64.99       59.14      2.60 o 
   4   1   9       59.29       60.95      1.60 o 
   5   1   9       14.11       14.98      1.38 o 
   6   1   9       13.04       10.43      1.08 o 
   7   1   9      142.59      144.65      4.29 o 
   8   1   9        0.13        0.00      0.85 o 
   9   1   9       26.55       31.17      3.35 o 
  10   1   9        1.30        1.28      2.12 o 
  11   1   9        2.73        0.90      1.84 o 
   0   2   9       89.71       81.75      2.69 o 
   1   2   9       23.89       32.56      1.44 o 
   2   2   9       55.93       61.53      1.78 o 
   3   2   9      107.92      106.20      2.74 o 
   4   2   9      108.54      114.71      3.01 o 
   5   2   9       25.85       25.57      1.96 o 
   6   2   9       98.86       87.03      2.64 o 
   7   2   9       28.51       25.63      3.18 o 
   8   2   9        6.41        3.25      1.25 o 
   9   2   9        5.00        6.83      1.62 o 
  10   2   9        1.11        0.00      1.86 o 
  11   2   9        4.66        5.25      2.00 o 
   0   3   9        1.28        0.00      0.82 o 
   1   3   9       14.83       18.88      1.03 o 
   2   3   9       82.30       72.70      2.53 o 
   3   3   9       11.63       12.83      1.75 o 
   4   3   9        4.12        6.51      0.86 o 
   5   3   9      158.48      162.51      3.94 o 
   6   3   9       33.08       37.37      1.82 o 
   7   3   9       72.62       70.17      2.67 o 
   8   3   9       51.13       57.26      2.36 o 
   9   3   9       23.25       23.74      1.71 o 
  10   3   9        3.61        5.64      1.40 o 
  11   3   9        4.98        2.71      1.78 o 
   0   4   9        0.01        0.97      0.92 o 
   1   4   9        1.86        2.13      0.74 o 
   2   4   9       32.39       33.63      3.14 o 
   3   4   9      434.73      430.36      7.44 o 
   4   4   9       86.69       84.07      3.09 o 
   5   4   9       58.51       61.28      2.26 o 
   6   4   9        0.51        0.00      0.91 o 
   7   4   9       27.77       26.32      1.69 o 
   8   4   9       25.40       24.98      2.13 o 
   9   4   9        6.15        5.56      1.79 o 
  10   4   9        6.75        6.53      1.81 o 
   0   5   9       76.59       84.00      3.06 o 
   1   5   9       42.32       45.21      1.76 o 
   2   5   9      115.06      113.76      2.87 o 
   3   5   9      188.80      195.60      4.12 o 
   4   5   9      318.16      318.28      7.13 o 
   5   5   9       81.32       78.92      3.12 o 
   6   5   9        1.90        1.80      1.44 o 
   7   5   9      100.01      102.94      4.02 o 
   8   5   9       30.34       33.54      1.93 o 
   9   5   9       10.38        9.66      1.99 o 
  10   5   9        5.27        6.04      1.93 o 
   0   6   9        0.43        2.36      1.14 o 
   1   6   9       36.63       38.71      1.76 o 
   2   6   9      116.30      121.63      3.51 o 
   3   6   9      268.67      268.55      5.31 o 
   4   6   9       55.35       54.72      4.23 o 
   5   6   9        4.91        3.68      1.52 o 
   6   6   9       16.97       17.31      2.09 o 
   7   6   9       15.33       18.27      2.02 o 
   8   6   9       16.92       18.49      1.72 o 
   9   6   9        5.85        6.36      1.87 o 
   0   7   9      100.94       90.30      3.53 o 
   1   7   9        0.74        0.79      0.94 o 
   2   7   9       53.60       53.63      2.88 o 
   3   7   9       82.66       78.97      5.22 o 
   4   7   9       56.58       49.82      2.74 o 
   5   7   9       44.75       46.23      2.89 o 
   6   7   9       11.59       13.38      3.27 o 
   7   7   9        7.57       10.31      2.12 o 
   8   7   9        4.49        4.68      1.61 o 
   9   7   9        3.66        3.58      2.10 o 
   0   8   9        3.35        1.38      1.55 o 
   1   8   9        7.78        8.37      1.29 o 
   2   8   9        2.51        0.51      1.09 o 
   3   8   9       22.75       15.57      1.97 o 
   4   8   9       12.30       11.76      1.90 o 
   5   8   9       15.94       14.17      2.12 o 
   6   8   9        1.30        0.57      1.88 o 
   7   8   9        3.54        2.67      2.09 o 
   8   8   9        0.81        2.32      2.50 o 
   0   9   9       12.74       11.53      2.26 o 
   1   9   9        1.12        2.07      1.21 o 
   2   9   9       46.91       51.02      2.42 o 
   3   9   9        4.96        1.23      1.60 o 
   4   9   9        2.35        2.84      1.70 o 
   5   9   9        3.05        0.85      1.89 o 
   6   9   9        3.37        1.29      1.99 o 
   7   9   9        6.34        7.36      2.54 o 
   0  10   9       33.32       35.54      3.61 o 
   1  10   9        3.04        3.02      1.67 o 
   2  10   9        0.51        0.09      1.35 o 
   3  10   9        4.30        1.46      1.67 o 
   4  10   9        4.58        5.76      1.97 o 
   5  10   9        0.89        2.17      2.07 o 
   0  11   9       28.44       25.10      3.61 o 
   1  11   9       15.78       18.95      2.44 o 
   2  11   9       14.08       11.79      1.93 o 
   3  11   9       10.47       11.15      2.26 o 
   0   0  10      203.26      190.64      5.60 o 
   1   0  10      246.98      286.05      5.51 o 
   2   0  10       10.41       17.03      1.11 o 
   3   0  10       19.37       20.49      1.86 o 
   4   0  10       33.48       35.61      2.22 o 
   5   0  10        4.30        4.60      1.25 o 
   6   0  10        3.88        1.85      1.27 o 
   7   0  10       51.17       57.24      3.20 o 
   8   0  10       18.36       19.89      3.17 o 
   9   0  10        0.57        1.16      2.62 o 
  10   0  10       40.52       45.78      5.49 o 
  11   0  10        0.22        0.00      2.49 o 
   0   1  10      309.82      340.20      6.34 o 
   1   1  10       38.28       37.88      1.08 o 
   2   1  10       19.86       12.88      2.17 o 
   3   1  10       95.85       97.28      2.15 o 
   4   1  10        5.03        3.10      0.64 o 
   5   1  10       93.19       82.79      2.54 o 
   6   1  10      125.49      109.37      3.12 o 
   7   1  10       25.97       28.34      1.67 o 
   8   1  10       17.91       14.58      1.71 o 
   9   1  10       11.19       15.45      2.94 o 
  10   1  10       11.02       16.47      3.75 o 
   0   2  10       13.93       14.22      1.35 o 
   1   2  10       33.56       35.55      1.05 o 
   2   2  10      160.35      164.35      3.00 o 
   3   2  10      637.13      646.80     10.05 o 
   4   2  10       66.39       75.20      1.97 o 
   5   2  10       15.64       14.54      1.22 o 
   6   2  10       41.11       37.58      1.81 o 
   7   2  10       39.41       33.70      3.54 o 
   8   2  10        3.42        0.75      1.08 o 
   9   2  10       18.58       14.39      1.53 o 
  10   2  10        2.88        1.41      1.71 o 
   0   3  10        2.56        2.78      0.95 o 
   1   3  10      287.60      279.06      5.08 o 
   2   3  10      351.77      349.24      7.25 o 
   3   3  10      256.44      255.69      4.31 o 
   4   3  10      264.10      264.83      6.28 o 
   5   3  10      131.77      124.31      4.98 o 
   6   3  10       79.42       74.87      2.58 o 
   7   3  10       25.80       23.60      1.68 o 
   8   3  10       93.51       76.10      3.47 o 
   9   3  10        9.06        8.24      1.46 o 
  10   3  10        0.81        0.04      1.66 o 
   0   4  10        6.07        6.77      1.17 o 
   1   4  10       77.54       70.77      2.13 o 
   2   4  10      134.87      115.77     23.09 o 
   3   4  10      245.30      251.96      4.93 o 
   4   4  10      108.68      121.25      8.54 o 
   5   4  10       72.48       71.23      3.50 o 
   6   4  10       62.56       64.97      2.51 o 
   7   4  10       25.27       21.20      1.69 o 
   8   4  10        6.59        5.46      1.36 o 
   9   4  10       29.57       31.90      1.94 o 
  10   4  10        7.34        6.98      1.93 o 
   0   5  10        2.60        3.52      1.16 o 
   1   5  10       23.48       19.22      1.24 o 
   2   5  10        6.18        6.00      1.02 o 
   3   5  10      193.82      196.23      5.60 o 
   4   5  10        8.52        9.21      1.53 o 
   5   5  10       14.71       20.19      2.04 o 
   6   5  10       67.43       76.49      2.83 o 
   7   5  10       37.78       38.26      2.20 o 
   8   5  10       18.08       19.91      2.54 o 
   9   5  10        4.98        3.70      1.42 o 
   0   6  10      139.47      121.63      8.54 o 
   1   6  10      148.27      149.12      3.56 o 
   2   6  10      327.29      323.54      6.18 o 
   3   6  10       56.18       61.80      4.03 o 
   4   6  10        6.46        8.02      1.67 o 
   5   6  10       12.36       13.09      1.86 o 
   6   6  10       23.68       25.37      2.51 o 
   7   6  10       46.07       50.32      2.51 o 
   8   6  10       10.73       10.86      2.54 o 
   9   6  10       20.24       14.18      2.25 o 
   0   7  10       23.06       21.81      6.06 o 
   1   7  10       53.33       51.58      2.17 o 
   2   7  10        4.39        2.85      1.11 o 
   3   7  10       59.54       54.68      3.10 o 
   4   7  10       27.52       26.44      2.39 o 
   5   7  10       72.29       69.32      4.51 o 
   6   7  10       39.94       46.84      3.21 o 
   7   7  10       18.17       18.95      2.58 o 
   8   7  10        5.49        7.91      1.78 o 
   0   8  10       15.68       20.74      2.51 o 
   1   8  10       39.69       34.74      1.98 o 
   2   8  10        5.09        7.16      1.68 o 
   3   8  10       28.32       25.04      2.37 o 
   4   8  10       53.80       48.68      3.52 o 
   5   8  10       54.20       53.82      4.41 o 
   6   8  10       28.46       37.23      3.19 o 
   7   8  10        0.07        2.92      2.05 o 
   0   9  10        1.17        1.62      1.81 o 
   1   9  10        5.18        4.35      1.50 o 
   2   9  10        9.38        7.51      1.52 o 
   3   9  10       12.70       14.00      2.14 o 
   4   9  10        1.07        0.68      1.83 o 
   5   9  10        1.26        0.62      1.95 o 
   6   9  10       15.12       15.95      3.50 o 
   0  10  10        2.75        6.34      2.53 o 
   1  10  10        2.34        2.79      1.69 o 
   2  10  10        0.02        0.00      1.37 o 
   3  10  10        0.60        0.82      1.70 o 
   4  10  10        3.36        1.76      1.80 o 
   0  11  10        0.62        4.36      3.17 o 
   1  11  10        0.79        2.53      1.71 o 
   1   0  11       38.19       36.32      1.52 o 
   2   0  11       30.75       31.36      2.33 o 
   3   0  11       45.04       51.37      2.50 o 
   4   0  11       56.06       51.49      7.30 o 
   5   0  11       17.34       14.34      1.77 o 
   6   0  11      118.88      109.38     10.19 o 
   7   0  11        9.65       12.12      2.89 o 
   8   0  11       25.86       22.47      4.27 o 
   9   0  11        5.56        3.64      1.82 o 
  10   0  11        9.75        7.53      2.09 o 
   0   1  11        1.46        0.86      0.71 o 
   1   1  11       73.23       66.68      1.51 o 
   2   1  11       51.33       48.84      3.14 o 
   3   1  11       99.85       95.20      2.72 o 
   4   1  11       43.25       49.16      1.98 o 
   5   1  11        8.79        9.16      1.08 o 
   6   1  11       45.94       43.77      2.27 o 
   7   1  11        5.09        5.08      1.09 o 
   8   1  11        0.01        0.00      1.00 o 
   9   1  11        6.22        6.06      1.43 o 
  10   1  11        0.05        0.00      1.94 o 
   0   2  11        2.48        3.67      0.87 o 
   1   2  11       63.23       69.64      1.60 o 
   2   2  11       98.41       89.93      3.56 o 
   3   2  11       15.18       16.08      0.99 o 
   4   2  11       27.20       23.74      1.14 o 
   5   2  11       12.39       12.21      1.36 o 
   6   2  11       35.95       32.85      1.77 o 
   7   2  11       42.88       47.71      2.76 o 
   8   2  11       76.22       79.07      2.88 o 
   9   2  11        8.54        8.32      1.60 o 
  10   2  11        7.13        8.70      2.31 o 
   0   3  11      133.52      125.32      3.90 o 
   1   3  11      144.79      136.52      2.76 o 
   2   3  11       44.08       47.61      3.13 o 
   3   3  11        9.12       11.25      0.95 o 
   4   3  11        0.91        0.31      0.89 o 
   5   3  11       23.62       22.54      1.79 o 
   6   3  11       20.44       19.17      1.59 o 
   7   3  11       34.95       37.38      2.02 o 
   8   3  11        2.46        2.18      1.28 o 
   9   3  11        2.35        1.69      1.28 o 
  10   3  11        2.42        0.04      1.87 o 
   0   4  11        0.14        0.00      1.17 o 
   1   4  11       24.29       23.96      1.65 o 
   2   4  11       42.37       51.37      1.93 o 
   3   4  11        2.38        1.08      0.87 o 
   4   4  11       11.72       13.17      1.32 o 
   5   4  11       14.99       13.35      1.42 o 
   6   4  11       16.30       14.99      1.44 o 
   7   4  11       23.34       22.95      1.79 o 
   8   4  11       20.59       26.83      3.14 o 
   9   4  11        0.45        1.33      1.33 o 
   0   5  11       30.66       31.14      2.46 o 
   1   5  11       15.82       16.02      1.83 o 
   2   5  11        7.01        7.81      1.11 o 
   3   5  11        6.78        6.85      1.52 o 
   4   5  11        5.03        2.70      1.63 o 
   5   5  11       39.85       33.61      4.09 o 
   6   5  11       13.57       17.07      1.62 o 
   7   5  11        6.65        5.81      1.68 o 
   8   5  11       13.65       15.98      2.82 o 
   9   5  11        9.70        9.39      1.59 o 
   0   6  11        9.59       12.14      2.07 o 
   1   6  11        7.03        8.00      1.19 o 
   2   6  11       48.40       47.58      2.83 o 
   3   6  11        7.35        3.43      1.51 o 
   4   6  11      101.76      102.66      3.89 o 
   5   6  11       12.91       13.89      2.07 o 
   6   6  11       22.16       19.90      3.80 o 
   7   6  11        6.64        7.43      2.35 o 
   8   6  11        7.42        6.97      1.73 o 
   0   7  11        1.89        3.23      1.77 o 
   1   7  11       24.09       26.70      2.46 o 
   2   7  11       15.50       15.39      1.51 o 
   3   7  11       37.47       32.73      2.51 o 
   4   7  11        5.49        4.26      1.75 o 
   5   7  11       41.32       43.66      3.12 o 
   6   7  11        4.91        5.70      2.19 o 
   7   7  11        9.34        9.95      1.87 o 
   0   8  11       82.66       74.56      4.32 o 
   1   8  11        1.74        2.74      1.34 o 
   2   8  11       18.88       18.90      1.78 o 
   3   8  11       11.73        7.80      1.89 o 
   4   8  11       13.28       12.27      2.00 o 
   5   8  11        8.31       14.03      2.31 o 
   6   8  11       12.58       14.61      2.50 o 
   0   9  11       17.31       20.63      2.96 o 
   1   9  11       22.26       18.40      2.84 o 
   2   9  11        3.94        0.93      1.45 o 
   3   9  11       20.43       19.69      2.37 o 
   4   9  11       10.48       10.33      2.15 o 
   5   9  11       12.74       16.06      2.50 o 
   0  10  11       10.67       14.05      3.00 o 
   1  10  11        4.97        5.35      1.79 o 
   2  10  11        1.70        1.84      1.96 o 
   3  10  11        3.80        3.89      1.97 o 
   0   0  12      354.03      337.62     10.60 o 
   1   0  12       44.38       42.98      1.71 o 
   2   0  12        1.76        1.43      0.82 o 
   3   0  12       10.60       11.12      1.07 o 
   4   0  12       41.54       33.08      2.44 o 
   5   0  12        4.49        3.95      1.48 o 
   6   0  12       38.97       37.99     16.39 o 
   7   0  12       17.92       18.24      2.19 o 
   8   0  12       11.45        9.75      2.07 o 
   9   0  12        0.15        0.00      1.81 o 
  10   0  12        1.65        2.61      2.89 o 
   0   1  12      132.66      146.53      6.76 o 
   1   1  12       22.73       21.04      1.46 o 
   2   1  12        5.84        5.93      0.68 o 
   3   1  12       98.69       90.18      2.28 o 
   4   1  12       10.94        8.21      1.08 o 
   5   1  12      162.11      151.06      3.96 o 
   6   1  12       67.63       59.88      2.59 o 
   7   1  12       17.85       18.74      1.82 o 
   8   1  12       13.54       15.89      1.59 o 
   9   1  12        0.58        0.00      1.28 o 
   0   2  12        0.30        0.00      0.73 o 
   1   2  12       74.29       75.53      1.75 o 
   2   2  12      107.00      106.01      2.13 o 
   3   2  12        0.46        0.26      0.92 o 
   4   2  12      148.28      147.78      5.21 o 
   5   2  12       10.86       10.75      1.24 o 
   6   2  12       49.52       47.89      3.86 o 
   7   2  12       37.52       33.79      2.94 o 
   8   2  12        0.90        2.10      1.20 o 
   9   2  12        2.71        0.45      1.29 o 
   0   3  12      269.57      278.45      6.22 o 
   1   3  12       12.56       11.73      0.99 o 
   2   3  12      258.49      256.59      4.03 o 
   3   3  12      155.77      157.08      3.94 o 
   4   3  12       14.33       13.32      1.99 o 
   5   3  12      109.09      106.70      3.28 o 
   6   3  12       11.91       10.57      1.71 o 
   7   3  12        6.47        4.05      1.18 o 
   8   3  12        5.39        8.61      1.53 o 
   9   3  12        7.58        8.25      2.23 o 
   0   4  12       29.97       24.46      6.20 o 
   1   4  12      171.68      175.89      3.89 o 
   2   4  12       44.66       41.06      1.62 o 
   3   4  12      111.66      117.15      3.36 o 
   4   4  12       70.20       72.71      2.65 o 
   5   4  12       16.35       13.84      1.61 o 
   6   4  12        0.87        1.54      1.17 o 
   7   4  12       14.38       18.43      1.69 o 
   8   4  12        3.04        2.34      1.44 o 
   9   4  12       10.96        7.75      1.61 o 
   0   5  12       45.20       39.64      3.03 o 
   1   5  12       21.14       20.48      2.19 o 
   2   5  12      100.01      102.68      2.98 o 
   3   5  12        6.87        8.59      1.57 o 
   4   5  12       25.00       21.41      2.42 o 
   5   5  12       56.89       58.86      3.18 o 
   6   5  12        5.95        7.29      1.35 o 
   7   5  12        1.20        2.89      1.47 o 
   8   5  12       32.53       33.11      2.37 o 
   0   6  12        2.01        3.30      1.55 o 
   1   6  12      131.34      117.07     11.88 o 
   2   6  12        1.64        0.99      1.05 o 
   3   6  12       27.29       27.42      2.29 o 
   4   6  12       53.98       50.04      3.11 o 
   5   6  12       34.88       31.13      3.57 o 
   6   6  12        2.67        0.03      1.35 o 
   7   6  12        1.80        2.13      1.53 o 
   8   6  12        4.37        4.06      1.65 o 
   0   7  12        1.22        0.00      1.56 o 
   1   7  12        4.46        3.16      1.33 o 
   2   7  12       13.59       10.50      2.37 o 
   3   7  12        6.95       10.63      1.89 o 
   4   7  12       46.31       47.09      2.88 o 
   5   7  12        5.47        6.58      2.09 o 
   6   7  12       31.68       37.27      3.27 o 
   7   7  12        3.46        1.97      1.56 o 
   0   8  12       20.37       28.47      4.13 o 
   1   8  12       45.79       47.80      2.56 o 
   2   8  12       14.65       17.20      2.62 o 
   3   8  12        1.62        1.44      1.77 o 
   4   8  12        7.89       13.83      2.36 o 
   5   8  12       59.70       76.95      4.32 o 
   6   8  12        6.35        5.54      3.77 o 
   0   9  12        3.90        0.60      2.29 o 
   1   9  12        0.04        0.00      1.53 o 
   2   9  12        4.29        5.73      2.35 o 
   3   9  12        3.08        2.72      1.96 o 
   4   9  12       13.20       15.74      2.38 o 
   0  10  12        0.51        2.16      2.09 o 
   1   0  13       14.58       17.99      1.37 o 
   2   0  13      115.07      120.93      3.48 o 
   3   0  13       29.14       28.68      3.24 o 
   4   0  13       20.27       21.67      2.34 o 
   5   0  13        9.64        6.69      1.77 o 
   6   0  13        0.29        1.42      1.53 o 
   7   0  13        0.66        0.19      1.52 o 
   8   0  13       73.55       67.51      3.99 o 
   9   0  13        6.40        5.93      2.26 o 
   0   1  13       26.17       29.22      1.87 o 
   1   1  13       54.45       55.24      1.57 o 
   2   1  13       18.59       16.08      1.78 o 
   3   1  13       18.42       17.97      1.38 o 
   4   1  13       30.93       30.33      4.33 o 
   5   1  13       17.57       17.04      1.44 o 
   6   1  13        5.98        8.05      1.33 o 
   7   1  13        4.65        4.04      1.27 o 
   8   1  13        3.13        0.32      1.29 o 
   9   1  13        2.06        0.00      1.41 o 
   0   2  13       11.72        8.84      1.42 o 
   1   2  13        9.15        8.95      0.92 o 
   2   2  13        1.98        1.04      0.69 o 
   3   2  13       16.86       10.45      1.35 o 
   4   2  13       15.62       13.48      1.41 o 
   5   2  13       11.96        9.86      1.81 o 
   6   2  13       17.39       16.72      1.97 o 
   7   2  13        3.72        2.51      1.18 o 
   8   2  13       11.87       10.15      1.63 o 
   9   2  13        6.78        5.43      1.50 o 
   0   3  13        1.30        0.00      0.93 o 
   1   3  13       56.80       59.68      1.81 o 
   2   3  13       74.58       74.53      2.16 o 
   3   3  13        0.63        0.25      0.80 o 
   4   3  13       71.39       67.61      2.58 o 
   5   3  13        2.11        2.00      1.15 o 
   6   3  13        2.65        2.23      1.17 o 
   7   3  13       11.78       13.97      1.68 o 
   8   3  13        1.76        1.36      1.37 o 
   0   4  13        2.75        1.17      1.79 o 
   1   4  13        6.00        4.55      1.09 o 
   2   4  13       54.79       54.67      1.82 o 
   3   4  13        4.62        4.25      1.25 o 
   4   4  13       22.71       25.33      1.76 o 
   5   4  13       13.01       12.57      2.19 o 
   6   4  13       25.63       24.67      1.99 o 
   7   4  13        1.73        1.75      1.29 o 
   8   4  13       25.37       30.31      2.24 o 
   0   5  13       76.04       74.97      9.78 o 
   1   5  13       63.29       73.97      3.38 o 
   2   5  13       21.43       24.72      1.65 o 
   3   5  13        0.71        0.71      1.16 o 
   4   5  13        3.48        2.56      1.26 o 
   5   5  13        7.52        6.54      1.50 o 
   6   5  13        1.68        2.58      1.43 o 
   7   5  13       23.59       22.54      2.06 o 
   0   6  13       54.66       47.30      3.18 o 
   1   6  13       43.27       48.43      2.39 o 
   2   6  13        9.15        9.91      1.44 o 
   3   6  13       11.58       16.08      2.10 o 
   4   6  13        2.21        4.23      1.87 o 
   5   6  13       23.85       26.37      2.82 o 
   6   6  13       14.41       13.75      1.71 o 
   7   6  13        1.36        0.00      1.41 o 
   0   7  13        2.20        2.82      2.03 o 
   1   7  13        0.16        0.00      1.27 o 
   2   7  13        8.01        6.72      2.44 o 
   3   7  13        2.96        2.01      1.77 o 
   4   7  13       12.81       14.63      2.31 o 
   5   7  13        3.39        3.27      1.68 o 
   6   7  13        4.45        0.95      2.09 o 
   0   8  13        2.81        2.70      2.28 o 
   1   8  13        1.16        0.50      1.53 o 
   2   8  13        7.36        3.84      2.15 o 
   3   8  13       11.27       15.36      2.60 o 
   4   8  13       20.46       18.98      2.77 o 
   0   9  13        4.82        5.46      2.54 o 
   1   9  13        4.05        4.38      1.77 o 
   2   9  13        7.20        8.33      4.36 o 
   0   0  14        4.65        3.03      1.65 o 
   1   0  14       94.62       89.74      2.96 o 
   2   0  14      110.54      113.25      3.50 o 
   3   0  14       72.54       75.92      3.83 o 
   4   0  14        5.70        4.59      1.72 o 
   5   0  14        1.52        0.00      1.38 o 
   6   0  14        1.82        0.48      1.55 o 
   7   0  14        3.98        5.98      2.06 o 
   8   0  14       14.19       12.54      6.33 o 
   0   1  14       35.19       32.89      2.18 o 
   1   1  14       44.56       49.49      1.77 o 
   2   1  14      213.50      230.92      3.97 o 
   3   1  14       12.75       13.50      1.41 o 
   4   1  14       28.96       25.96      2.23 o 
   5   1  14       18.18       16.20      1.58 o 
   6   1  14       29.77       30.59      1.94 o 
   7   1  14        0.50        0.48      1.27 o 
   8   1  14        1.82        1.19      1.37 o 
   0   2  14      353.86      375.08     11.16 o 
   1   2  14       46.58       44.96      1.88 o 
   2   2  14      102.21      108.76      2.44 o 
   3   2  14       57.70       54.68      1.94 o 
   4   2  14       16.55       18.01      1.60 o 
   5   2  14       10.72        8.13      1.59 o 
   6   2  14        0.06        0.69      1.10 o 
   7   2  14        8.63       10.85      2.14 o 
   8   2  14        2.59        2.28      1.42 o 
   0   3  14       81.56       89.82      6.03 o 
   1   3  14       93.21       90.44      2.19 o 
   2   3  14       46.26       49.81      1.62 o 
   3   3  14       45.94       47.23      2.71 o 
   4   3  14       52.00       48.28      2.33 o 
   5   3  14        6.56        7.46      1.35 o 
   6   3  14        0.37        0.00      1.10 o 
   7   3  14        4.18        2.66      1.51 o 
   8   3  14        8.13       12.97      1.64 o 
   0   4  14       21.51       21.90      2.44 o 
   1   4  14        6.37        6.17      1.08 o 
   2   4  14        4.48        4.46      1.03 o 
   3   4  14       28.39       29.16      2.25 o 
   4   4  14        0.01        0.00      1.09 o 
   5   4  14       20.20       25.74      3.66 o 
   6   4  14        0.77        0.49      1.35 o 
   7   4  14        5.76        4.70      1.53 o 
   0   5  14        5.76        5.75      1.78 o 
   1   5  14        6.78        4.92      1.27 o 
   2   5  14       23.61       25.14      1.84 o 
   3   5  14       24.13       26.05      1.92 o 
   4   5  14        1.35        0.05      1.27 o 
   5   5  14        6.05        5.70      1.52 o 
   6   5  14        1.46        0.37      1.37 o 
   7   5  14       10.62       11.36      2.07 o 
   0   6  14        5.29        4.57      2.75 o 
   1   6  14       23.25       28.20      1.95 o 
   2   6  14       23.09       19.58      2.35 o 
   3   6  14        1.87        3.26      1.50 o 
   4   6  14        4.73        2.29      1.44 o 
   5   6  14        2.89        1.74      1.45 o 
   6   6  14        9.33       12.63      1.68 o 
   0   7  14        0.67        1.79      3.03 o 
   1   7  14        1.35        2.01      1.36 o 
   2   7  14        2.60        2.28      1.95 o 
   3   7  14        1.76        3.14      2.28 o 
   4   7  14       13.75       17.92      2.70 o 
   5   7  14        7.96        7.88      1.65 o 
   0   8  14        3.62        4.63      4.96 o 
   1   8  14       25.63       26.42      2.29 o 
   2   8  14        7.59       16.90      5.95 o 
   3   8  14       38.67       43.73      3.91 o 
   1   0  15       38.80       46.42      2.69 o 
   2   0  15       17.33       15.64      2.32 o 
   3   0  15       14.91       18.53      3.30 o 
   4   0  15        2.98        5.95      2.20 o 
   5   0  15        0.84        1.05      1.70 o 
   6   0  15        0.08        0.71      1.50 o 
   7   0  15        4.36        1.85      2.05 o 
   0   1  15        7.20        8.08      2.48 o 
   1   1  15        8.41       11.06      1.00 o 
   2   1  15        4.67        4.02      0.84 o 
   3   1  15       39.47       41.40      2.15 o 
   4   1  15       15.88       17.76      1.59 o 
   5   1  15       15.95       15.07      1.60 o 
   6   1  15        0.61        0.32      1.17 o 
   7   1  15        7.26        7.00      1.49 o 
   0   2  15       45.01       54.32      2.52 o 
   1   2  15       36.70       43.93      1.62 o 
   2   2  15       30.67       29.09      1.30 o 
   3   2  15        8.10        8.94      1.42 o 
   4   2  15       10.77       10.69      1.43 o 
   5   2  15        4.27        7.44      1.44 o 
   6   2  15        7.14        3.37      1.28 o 
   7   2  15        8.83        7.73      1.53 o 
   0   3  15        5.77        4.82      1.33 o 
   1   3  15       15.78       17.52      1.17 o 
   2   3  15        1.28        1.45      0.84 o 
   3   3  15        5.99        4.71      1.25 o 
   4   3  15        9.14        8.34      1.43 o 
   5   3  15        2.81        0.17      1.18 o 
   6   3  15       13.36       16.82      1.80 o 
   7   3  15        4.35        6.14      1.43 o 
   0   4  15        0.35        0.00      1.12 o 
   1   4  15        4.31        4.26      1.09 o 
   2   4  15       24.56       23.51      1.54 o 
   3   4  15        0.26        1.85      1.00 o 
   4   4  15        2.27        3.28      1.35 o 
   5   4  15        0.77        0.83      1.35 o 
   6   4  15        2.12        2.29      1.46 o 
   0   5  15       25.97       30.10      2.90 o 
   1   5  15        3.73        4.02      1.02 o 
   2   5  15        5.81        7.03      1.33 o 
   3   5  15        2.32        1.51      1.13 o 
   4   5  15        8.85        9.13      1.93 o 
   5   5  15       12.87       13.26      2.87 o 
   6   5  15        2.59        1.38      1.23 o 
   0   6  15        6.34        3.90      2.05 o 
   1   6  15        8.40        5.97      1.64 o 
   2   6  15        7.79        5.36      1.58 o 
   3   6  15       10.80       10.09      2.55 o 
   4   6  15        8.32        8.08      1.79 o 
   5   6  15        1.59        1.67      1.33 o 
   0   7  15        7.53        4.41      2.09 o 
   1   7  15       21.25       24.68      5.00 o 
   2   7  15        8.28       12.94      2.57 o 
   3   7  15        3.93        4.49      2.28 o 
   0   0  16      318.57      329.67     12.12 o 
   1   0  16       24.26       27.18      2.48 o 
   2   0  16      132.20      147.97      4.39 o 
   3   0  16        7.35        9.02      2.62 o 
   4   0  16       22.43       24.22     10.19 o 
   5   0  16        1.91        2.61      2.48 o 
   6   0  16        1.73        0.90      2.05 o 
   0   1  16      126.37      129.68      5.51 o 
   1   1  16       76.50       76.19      2.27 o 
   2   1  16        3.49        3.61      0.91 o 
   3   1  16       13.80       12.84      1.60 o 
   4   1  16        1.26        1.28      1.25 o 
   5   1  16       12.31       13.32      2.08 o 
   6   1  16        5.25        5.72      1.53 o 
   0   2  16        0.81        0.28      1.93 o 
   1   2  16       21.76       23.17      1.34 o 
   2   2  16        5.50        4.03      1.12 o 
   3   2  16       12.44        8.78      1.87 o 
   4   2  16       23.25       23.67      1.94 o 
   5   2  16        0.38        2.32      1.43 o 
   6   2  16        2.26        1.51      1.19 o 
   0   3  16        0.31        0.00      2.20 o 
   1   3  16        3.31        2.67      0.94 o 
   2   3  16        7.64        5.67      1.13 o 
   3   3  16        4.67        3.52      1.34 o 
   4   3  16       10.16        7.11      1.75 o 
   5   3  16        8.41        9.57      1.62 o 
   6   3  16        2.37        2.79      1.34 o 
   0   4  16        9.53        9.23      2.11 o 
   1   4  16        7.75        9.40      1.11 o 
   2   4  16        1.14        0.16      1.09 o 
   3   4  16        7.44        8.38      1.67 o 
   4   4  16        1.76        1.63      1.19 o 
   5   4  16        0.05        0.00      1.19 o 
   0   5  16        3.27        1.94      1.50 o 
   1   5  16        5.04        4.69      1.07 o 
   2   5  16        6.21        6.50      1.55 o 
   3   5  16        2.26        3.82      1.58 o 
   4   5  16       14.27       16.86      1.87 o 
   0   6  16        0.28        0.00      1.50 o 
   1   6  16        0.84        1.36      1.03 o 
   2   6  16        5.51        5.11      1.63 o 
   3   6  16        1.57        0.73      1.40 o 
   1   0  17      149.14      141.33     17.49 o 
   2   0  17        7.23        5.78      2.20 o 
   3   0  17       15.20       13.67      8.54 o 
   4   0  17        1.61        0.65      1.81 o 
   5   0  17        0.41        0.00      1.56 o 
   0   1  17        8.46       11.45      1.65 o 
   1   1  17        0.16        0.36      1.27 o 
   2   1  17       37.82       43.37      2.57 o 
   3   1  17        1.67        2.89      1.43 o 
   4   1  17        4.92        4.20      1.51 o 
   5   1  17        2.51        1.32      1.28 o 
   0   2  17        1.71        1.71      1.45 o 
   1   2  17       47.78       57.74      2.74 o 
   2   2  17        0.20        0.01      1.03 o 
   3   2  17        9.79       11.32      1.67 o 
   4   2  17        0.75        0.00      1.44 o 
   5   2  17        0.35        1.59      1.28 o 
   0   3  17       20.86       22.45      2.14 o 
   1   3  17        4.49        1.60      1.07 o 
   2   3  17        0.23        0.00      1.03 o 
   3   3  17        1.74        0.04      1.83 o 
   4   3  17        9.70        7.16      1.54 o 
   0   4  17        0.43        0.00      1.36 o 
   1   4  17        4.06        3.26      1.51 o 
   2   4  17        1.03        0.86      1.18 o 
   3   4  17        2.51        1.95      1.58 o 
   0   5  17        0.87        0.41      1.56 o 
   1   5  17        1.13        1.57      1.29 o 
   2   5  17        0.82        0.08      1.24 o 
   0   0  18       33.46       38.01      3.58 o 
   1   0  18       13.54       12.10      1.84 o 
   2   0  18       24.32       25.06      3.30 o 
   3   0  18        7.55        4.68      2.48 o 
   0   1  18        2.67        0.55      1.36 o 
   1   1  18        6.44        6.58      1.16 o 
   2   1  18        0.78        0.18      1.45 o 
   3   1  18       16.64       17.89      2.04 o 
   0   2  18        0.00        0.00      2.48 o 
   1   2  18        0.50        0.00      0.99 o 
   2   2  18        4.08        3.61      1.79 o 
   3   2  18        3.63        3.12      1.58 o 
   0   3  18       17.19       12.69      1.95 o 
   1   3  18        2.29        2.46      1.55 o 
   2   3  18        2.76        1.68      1.50 o 
                                                 
